# Supplementary material for: LamNet: an alchemical-path-aware graph neural network to accelerate binding free energy calculations for drug discovery and beyond
Source: Natl Sci Rev. 2025 Dec 8;13(3):nwaf559. doi: 10.1093/nsr/nwaf559 (PMC12887304; doi:10.1093/nsr/nwaf559)
Supplement: nwaf559_Supplemental_Files [file nwaf559_supplemental_files.zip]

Archive with 2 entries (2 files):
- 1436-SI-updated.pdf
- SI-data-updated.xlsx
