# Supplementary material for: LamNet: an alchemical-path-aware graph neural network to accelerate binding free energy calculations for drug discovery and beyond
Source: Natl Sci Rev. 2025 Dec 8;13(3):nwaf559. doi: 10.1093/nsr/nwaf559 (PMC12887304; doi:10.1093/nsr/nwaf559)
Supplement: nwaf559_Supplemental_Files [file nwaf559_supplemental_files.zip › SI-data-updated.xlsx]

## Sheet: Figure 2. model generalization
Source Data for Figure 2
			CDK2	JNK1	TYK2	hif2a	p38	pfkfb3	syk	tnks2	BACE	MCL1	PTP1B	thrombin
CDK2	valid	rmse	2.0245	5.9844	5.1837	31.3402	12.4409	7.583	2.8229	12.0078	8.7314	7.5305	15.7118	5.0263
		r	0.9971	0.9593	0.9693	-0.0244	0.9235	0.9642	0.9926	0.8851	0.9481	0.929	0.8316	0.966
JNK1	valid	rmse	2.1766	4.2835	5.8663	17.4402	12.5609	14.8261	4.3728	25.8534	7.2419	8.735	8.4047	5.2111
		r	0.9937	0.9862	0.9691	0.9217	0.9569	0.9354	0.9904	0.8016	0.9746	0.902	0.9318	0.9842
TYK2-3	valid	rmse	7.9783	16.4937	4.8299	13.1106	23.122	13.3932	6.7888	5.1399	6.2455	11.7302	13.1358	8.4996
		r	0.974	0.9234	0.9836	0.9899	0.9209	0.986	0.9929	0.9903	0.9826	0.8858	0.9421	0.9646
hif2a	valid	rmse	55.2069	30.4315	10.9965	4.9388	11.274	27.144	25.2129	45.1836	26.6575	47.6082	16.3872	31.1416
		r	-0.1085	0.3211	0.9476	0.9929	0.9497	0.4918	0.4396	0.1129	0.4353	0.1233	0.8888	0.4283
p38	valid	rmse	10.9671	9.7428	9.1435	6.1749	3.343	8.2678	4.1538	7.7493	8.167	12.2019	15.9059	9.8701
		r	0.9561	0.9714	0.9597	0.9462	0.9935	0.926	0.9891	0.9652	0.9555	0.8783	0.8202	0.9741
pfkfb3	valid	rmse	8.4092	12.4266	13.3601	14.7618	11.6193	3.9306	9.3366	13.6028	13.2942	11.9323	9.3083	8.8504
		r	0.995	0.8613	0.8529	0.8224	0.9522	0.9901	0.9792	0.931	0.7901	0.8744	0.9244	0.9427
syk	valid	rmse	7.1265	15.336	12.0702	9.944	40.3738	9.556	1.8116	21.2862	14.5716	14.9726	11.6467	17.0323
		r	0.9711	0.8666	0.9545	0.9476	0.2537	0.9797	0.9951	0.9658	0.9525	0.8969	0.9286	0.973
tnks2	valid	rmse	42.9068	31.1697	11.5625	70.1041	35.6269	16.24	20.3576	3.1189	9.5238	48.5342	25.7659	10.8299
		r	0.7408	0.7433	0.873	0.5662	0.4135	0.848	0.8153	0.9953	0.9134	0.6253	0.8075	0.8736
BACE 2	valid	rmse	10.8507	12.3452	6.4161	9.0689	10.9445	4.9114	16.6971	6.3275	2.1705	10.4973	12.3398	5.2027
		r	0.9794	0.9197	0.968	0.9755	0.8814	0.9671	0.9587	0.9615	0.995	0.8568	0.9041	0.9786
MCL1	valid	rmse	6.241	12.1633	7.9904	4.944	9.6275	11.9392	12.5861	6.4966	7.7381	10.441	11.752	11.0202
		r	0.9847	0.8217	0.9731	0.969	0.9319	0.93	0.933	0.9619	0.9246	0.8895	0.9405	0.9727
PTP1B	valid	rmse	11.7937	12.3828	13.4882	17.4034	16.7343	16.1468	10.1601	3.6198	12.5768	14.2809	6.8133	11.818
		r	0.8567	0.8418	0.8538	0.9483	0.5715	0.8938	0.9068	0.9859	0.8353	0.8494	0.9678	0.8562
thrombin	valid	rmse	13.7013	58.8793	8.0681	17.3419	277.684	30.3653	21.1822	23.4545	14.5557	20.104	15.8802	3.6145
		r	0.9498	0.8906	0.9145	0.8751	0.8812	0.9586	0.9802	0.6322	0.9763	0.6894	0.9192	0.9845
		CDK2	JNK1	TYK2	hif2a	p38	pfkfb3	syk	tnks2	BACE	MCL1	PTP1B	thrombin
valid	rmse	2.8496	7.5137	4.7098	8.0687	5.6407	4.6515	4.3765	5.1037	11.5301	13.5381	6.6529	5.0892
	r	0.9925	0.9748	0.9857	0.9843	0.9899	0.9704	0.9911	0.9958	0.9367	0.8567	0.9545	0.9739
E-value	CDK2-nnp	JNK1-nnp	TYK2-nnp	hif2a-nnp	p38-nnp	pfkfb3-nnp	syk-nnp	tnks2-nnp	BACE	CDK2	JNK1	MCL1	p38	thrombin	TYK2	PTP1B
CDK2-nnp	1									1
	7e-06									7e-06
JNK1-nnp		1									1
		1e-05									1e-05
TYK2-nnp			1												1
			1e-08												1e-08
hif2a-nnp				1
				0.0002
p38-nnp					1								1
					3e-08								2e-05
pfkfb3-nnp						1
						0.0002
syk-nnp							1
							0.0006
tnks2-nnp								1
								0.001
BACE									1
									0.001
CDK2	1									1
	7e-06									7e-06
JNK1		1									1
		1e-05									1e-05
MCL1												1
												2e-05
p38					1								1
					2e-05								3e-06
thrombin														1
														0.0002
TYK2			1												1
			1e-08												1e-08
PTP1B																1
																0.002
Z-score	CDK2-nnp	JNK1-nnp	TYK2-nnp	hif2a-nnp	p38-nnp	pfkfb3-nnp	syk-nnp	tnks2-nnp	BACE	CDK2	JNK1	MCL1	p38	thrombin	TYK2	PTP1B
CDK2-nnp	4.2
JNK1-nnp	2.54	5.23
TYK2-nnp	2.63	2.33	12.66
hif2a-nnp	nan	nan	nan	13.97
p38-nnp	2.32	2.42	0.04	-3.75	13.15
pfkfb3-nnp	nan	nan	nan	nan	-1.47	6.39
syk-nnp	2.34	2.28	2.61	nan	-4.23	-1.8	12.71
tnks2-nnp	nan	nan	nan	nan	nan	nan	nan	13.76
BACE	nan	nan	nan	nan	nan	nan	nan	nan	12.85
CDK2	3.89	2.54	2.43	nan	1.51	nan	2.32	nan	nan	3.86
JNK1	2.53	5.2	2.32	nan	2.47	nan	2.3	nan	nan	2.57	13.22
MCL1	nan	nan	nan	nan	nan	nan	nan	nan	nan	nan	nan	3.16
p38	1.26	2.3	0.31	-3.11	13.23	-1.47	-0.59	nan	nan	1.51	2.38	nan	3.66
thrombin	-1.62	nan	nan	nan	-1.62	-2.56	nan	nan	-1.58	-1.62	nan	nan	nan	13.76
TYK2	2.63	2.33	12.66	nan	0.04	nan	2.65	nan	nan	2.4	2.33	nan	0.31	nan	13.15
PTP1B	nan	nan	nan	nan	nan	nan	nan	nan	nan	nan	nan	nan	nan	nan	nan	4.11

## Sheet: Figure 3. LadyBUGS case
Source Data for Figure 3
protein	ligand1	ligand2	exp	LamNet	LamNet_p	LamNet_w	LamNet_p_w		Ligand_rename
cMet	cmet_11	cmet_11	0	0	0	-1.90735e-06	3.8147e-06		CHEMBL3402751_2100	cmet_11
	cmet_11	cmet_4	-1.15	-0.183649	0.314724	1.00032	0.47543		CHEMBL3402744_300	cmet_4
	cmet_11	cmet_5	-1.39	-0.97212	-0.881271	-0.349661	-0.785015		CHEMBL3402745_200	cmet_5
	cmet_11	cmet_7	0.28	0.213404	0.376656	0.579592	0.321362		CHEMBL3402747_3400	cmet_7
	cmet_11	cmet_8	0.54	0.0357304	0.126978	0.268475	-0.40834		CHEMBL3402748_5300	cmet_8
	cmet_11	cmet_9	-0.85	-0.132286	0.283958	1.09907	0.257435		CHEMBL3402749_500	cmet_9
	cmet_11	cmet_10	-0.98	-0.562618	0.238358	-0.209322	-0.0697098		CHEMBL3402750_400	cmet_10
	cmet_11	cmet_12	1.57	0.541428	0.116632	0.542702	0.206512		CHEMBL3402752_30000	cmet_12
	cmet_11	cmet_13	-1.39	-0.593159	-0.175724	0.0452919	-0.00980377		CHEMBL3402753_200	cmet_13
	cmet_11	cmet_14	-2.34	-0.135296	-0.444176	-0.00652885	-0.152248		CHEMBL3402754_40	cmet_14
	cmet_11	cmet_15	0.41	-0.0876484	0.294823	0.38818	0.0463753		CHEMBL3402755_4200	cmet_15
thrombin	thm_5	thm_5	0	0	0	0	0
	thm_5	thm_1a	0.1	-0.458962	-0.458962	-0.622032	-0.350018
	thm_5	thm_1b	-0.88	-1.31074	-1.31074	-1.92814	-0.994312
	thm_5	thm_1c	-0.98	-1.37615	-1.37615	-2.02588	-1.03502
	thm_5	thm_1d	-0.67	-1.97475	-1.97475	-2.3329	-1.0301
	thm_5	thm_3a	-0.74	-0.243038	-0.243038	-1.06276	-0.463154
	thm_5	thm_3b	-0.28	-0.962742	-0.962742	-2.25916	-0.633717
	thm_5	thm_6a	-1.6	-1.37958	-1.37958	-2.22985	-1.35284
	thm_5	thm_6b	-1.31	-1.76772	-1.76772	-2.42648	-1.10203
	thm_5	thm_6e	-1.33	-1.5312	-1.5312	-2.12008	-1.26925
	thm_5	thm_7a	-0.64	-0.891932	-0.891932	-1.82386	-1.08905
pfkfb3	pfkf_38	pfkf_38	0	0	0	0	0
	pfkf_38	pfkf_35	-1.38	-0.197349	0.23472	-0.124062	-0.0230732
	pfkf_38	pfkf_39	1.56	-0.158119	0.664598	-0.472578	1.50739
	pfkf_38	pfkf_41	1.37	-0.37428	0.190432	1.8417	1.14672
	pfkf_38	pfkf_43	0.76	-0.139448	0.607954	0.232216	0.221575
	pfkf_38	pfkf_44	-1.19	-0.140426	0.591125	0.381458	0.270645
	pfkf_38	pfkf_46	0.9	0.200871	0.805136	1.40614	3.92279
	pfkf_38	pfkf_55	-1.88	-0.257551	-0.415693	-0.419949	-0.863981
	pfkf_38	pfkf_57	-1.71	-0.252204	-0.00977707	-0.0130577	-0.388908
	pfkf_38	pfkf_65	-0.73	-0.232492	0.47316	-1.05956	-0.36894
protein	ligand	exp	LamNet	LamNet_p	LamNet_w	LamNet_p_w
cMet	cmet_11	-7.71	-8.02125	-8.21463	-8.14827	-8.02131	-0.504633	-0.43827	-0.311314
	cmet_4	-8.86	-8.2049	-7.89991	-8.0376	-8.90549	0.960091	0.822402	-0.0454887
	cmet_5	-9.1	-8.99337	-9.0959	-9.35953	-9.68085	0.00409614	-0.259531	-0.580853
	cmet_7	-7.43	-7.80785	-7.83798	-7.72037	-7.44511	-0.407977	-0.290366	-0.0151063
	cmet_8	-7.17	-7.98552	-8.08765	-8.07846	-8.44882	-0.917655	-0.908455	-1.27882
	cmet_9	-8.56	-8.15354	-7.93067	-7.79136	-8.28612	0.629326	0.768637	0.273875
	cmet_10	-8.69	-8.58387	-7.97627	-8.67032	-7.59918	0.713725	0.0196832	1.09082
	cmet_12	-6.14	-7.47983	-8.098	-7.74911	-7.93079	-1.958	-1.60911	-1.79079
	cmet_13	-9.1	-8.61441	-8.39036	-8.32445	-8.20554	0.709643	0.77555	0.894462
	cmet_14	-10.05	-8.15655	-8.65881	-8.27375	-7.94756	1.39119	1.77625	2.10244
	cmet_15	-7.3	-8.1089	-7.91981	-7.95679	-7.63923	-0.61981	-0.656787	-0.339232
thrombin	thm_5	-7.58	-7.25574	-7.3126	-7.25574	-7.49005	0.267396	0.324257	0.0899532
	thm_1a	-7.48	-7.7147	-7.92024	-7.7147	-7.84006	-0.440236	-0.234705	-0.360064
	thm_1b	-8.46	-8.56648	-8.2719	-8.56648	-8.48436	0.188099	-0.106479	-0.0243591
	thm_1c	-8.56	-8.6319	-9.00204	-8.6319	-8.52506	-0.442042	-0.0718955	0.0349381
	thm_1d	-8.25	-9.2305	-7.95296	-9.2305	-8.52015	0.29704	-0.980498	-0.270149
	thm_3a	-8.32	-7.49878	-7.8478	-7.49878	-7.9532	0.4722	0.821218	0.366799
	thm_3b	-7.86	-8.21849	-8.09091	-8.21849	-8.12376	-0.230905	-0.358485	-0.263763
	thm_6a	-9.18	-8.63532	-8.87225	-8.63532	-8.84289	0.307753	0.544677	0.337113
	thm_6b	-8.89	-9.02347	-9.17002	-9.02347	-8.59208	-0.280018	-0.133467	0.297921
	thm_6e	-8.91	-8.78695	-8.86297	-8.78695	-8.7593	0.0470345	0.123052	0.150704
	thm_7a	-8.22	-8.14767	-8.40632	-8.14767	-8.57909	-0.186322	0.072325	-0.359093
pfkfb3	pfkf_38	-8.76	-8.8349	-9.30417	-9.16723	-9.53242	-0.544165	-0.40723	-0.772421
	pfkf_35	-10.14	-9.03225	-9.06945	-9.29129	-9.55549	1.07055	0.848708	0.584506
	pfkf_39	-7.2	-8.99302	-8.63957	-9.63981	-8.02503	-1.43957	-2.43981	-0.825032
	pfkf_41	-7.39	-9.20918	-9.11373	-7.32553	-8.38571	-1.72373	0.0644657	-0.995706
	pfkf_43	-8	-8.97435	-8.69621	-8.93501	-9.31085	-0.696211	-0.935014	-1.31085
	pfkf_44	-9.95	-8.97533	-8.71304	-8.78577	-9.26178	1.23696	1.16423	0.688224
	pfkf_46	-7.86	-8.63403	-8.49903	-7.76109	-5.60963	-0.63903	0.0989093	2.25037
	pfkf_55	-10.64	-9.09245	-9.71986	-9.58718	-10.3964	0.920141	1.05282	0.243598
	pfkf_57	-10.47	-9.0871	-9.31394	-9.18029	-9.92133	1.15606	1.28971	0.548671
	pfkf_65	-9.49	-9.06739	-8.83101	-10.2268	-9.90136	0.658994	-0.736793	-0.411361

## Sheet: Figure 4. FEP1&2 case
Source Data for Figure 4
FEP1 set					FEP2 set
protein	ligand1	ligand2	LamNet_w		protein	ligand1	ligand2	LamNet_w
BACE	CAT-13a	CAT-4o	0.0430641		CDK8	14	14	0
	CAT-13a	CAT-13e	-0.942131			14	13	-3.98648
	CAT-13a	CAT-17b	-1.10689			14	15	-3.70789
	CAT-13a	CAT-13k	-1.18105			14	16	-2.11047
	CAT-13a	CAT-4m	-1.47643			14	18	-3.46328
	CAT-13a	CAT-4b	-1.51221			14	17	-2.82742
	CAT-13a	CAT-4p	-0.0850449			14	19	-3.98974
	CAT-13a	CAT-17f	-0.154968			14	20	-5.87459
	CAT-13a	CAT-4l	1.35648			14	21	-3.83436
	CAT-13a	CAT-13g	-0.640301			14	22	-3.30776
	CAT-13a	CAT-17e	-0.386669			14	23	-3.52466
	CAT-13a	CAT-13b	0.981293			14	24	-3.26272
	CAT-13a	CAT-4a	0.144974			14	25	-4.12947
	CAT-13a	CAT-4k	1.13441			14	26	-3.46819
	CAT-13a	CAT-17d	0.676735			14	27	-3.51305
	CAT-13a	CAT-13i	0.778843			14	28	-4.62364
	CAT-13a	CAT-17c	-0.0407066			14	29	-4.3446
	CAT-13a	CAT-24	-1.62198			14	30	-4.8777
	CAT-13a	CAT-13m	-0.860809			14	31	-4.93669
	CAT-13a	CAT-4i	0.30751			14	32	-3.3432
	CAT-13a	CAT-4j	-0.256416			14	33	-4.63684
	CAT-13a	CAT-13f	-1.51626			14	34	-4.46701
	CAT-13a	CAT-13n	0.195106			14	35	-4.47436
	CAT-13a	CAT-13h	-1.2108			14	36	-4.94123
	CAT-13a	CAT-13d	1.26913			14	37	-4.17348
	CAT-13a	CAT-4d	-1.89932			14	38	-4.68789
	CAT-13a	CAT-17i	0.4842			14	39	-4.9807
	CAT-13a	CAT-17a	1.64921			14	40	-4.18501
	CAT-13a	CAT-17g	-0.0300293			14	41	-4.80841
	CAT-13a	CAT-4c	1.63987			14	42	-4.41631
	CAT-13a	CAT-17h	-0.383209			14	43	-4.21554
	CAT-13a	CAT-13j	0.245949			14	44	-4.29191
	CAT-13a	CAT-13c	-0.324203			14	45	-4.37827
	CAT-13a	CAT-13o	-0.347195		cMet	CHEMBL3402744_300	CHEMBL3402744_300	0
	CAT-13a	CAT-4n	-1.55916			CHEMBL3402744_300	CHEMBL3402753_200	-0.36764
CDK2	1h1q	1h1q	-1.90735e-06			CHEMBL3402744_300	CHEMBL3402759_5.7	-4.36454
	1h1q	17	-0.29365			CHEMBL3402744_300	CHEMBL3402747_3400	0.49692
	1h1q	20	-0.534451			CHEMBL3402744_300	CHEMBL3402745_200	-1.44007
	1h1q	21	-0.0809669			CHEMBL3402744_300	CHEMBL3402761_1	-3.68343
	1h1q	22	-0.239388			CHEMBL3402744_300	CHEMBL3402750_400	-0.955696
	1h1q	26	0.233397			CHEMBL3402744_300	CHEMBL3402743_42	-4.01158
	1h1q	28	-0.728678			CHEMBL3402744_300	CHEMBL3402752_30000	0.433908
	1h1q	29	-0.728968			CHEMBL3402744_300	CHEMBL3402755_4200	0.145594
	1h1q	30	-0.87999			CHEMBL3402744_300	CHEMBL3402758_10	-3.72826
	1h1q	31	-0.304327			CHEMBL3402744_300	CHEMBL3402749_500	0.380867
	1h1q	32	-0.918551			CHEMBL3402744_300	CHEMBL3402757_6.5	-3.87917
	1h1q	1h1r	-0.246717			CHEMBL3402744_300	CHEMBL3402765_11-charged-pKa-8.1	-3.66286
	1h1q	1h1s	-0.962099			CHEMBL3402744_300	CHEMBL3402762_1	-4.46043
	1h1q	1oi9	-0.511972			CHEMBL3402744_300	CHEMBL3402742_23	-3.29946
	1h1q	1oiu	-0.649597			CHEMBL3402744_300	CHEMBL3402754_40	-0.264351
	1h1q	1oiy	-0.661364			CHEMBL3402744_300	CHEMBL3402748_5300	-0.00710487
	18624-1	18624-1	-1.90735e-06			CHEMBL3402744_300	CHEMBL3402741_400	-4.68266
	18624-1	18628-1	-0.680975			CHEMBL3402744_300	CHEMBL3402763_90	-3.77364
	18624-1	18639-1	-1.37795			CHEMBL3402744_300	CHEMBL3402764_90	-2.60479
	18624-1	18660-1	-4.84517			CHEMBL3402744_300	CHEMBL3402751_2100	-0.110674
	18624-1	18630-1	-0.704237			CHEMBL3402744_300	CHEMBL3402756_2.7	-3.75295
	18624-1	18632-1	-1.50074			CHEMBL3402744_300	CHEMBL3402760_1	-3.70825
	18624-1	18636-1	1.06785		eg5	CHEMBL1088740	CHEMBL1088740	1.90735e-06
	18624-1	18652-1	-2.94683			CHEMBL1088740	CHEMBL1078774	-1.90845
	18624-1	17124-1	-1.68784			CHEMBL1088740	CHEMBL1093087	-4.20962
	18624-1	18635-1	-0.25577			CHEMBL1088740	CHEMBL1082249	-5.20142
	18624-1	18627-1	0.831991			CHEMBL1088740	CHEMBL1089393	0.0289326
	18624-1	18637-1	-4.17397			CHEMBL1088740	CHEMBL1077227	-1.29377
	18624-1	18634-1	-2.3258			CHEMBL1088740	CHEMBL1078691	-0.954565
	18624-1	18629-1	-0.260016			CHEMBL1088740	CHEMBL1086409	-1.78684
	18624-1	18631-1	-1.01144			CHEMBL1088740	CHEMBL1082248	-3.04736
	18624-1	18633-1	-1.14202			CHEMBL1088740	CHEMBL1084678	-6.09769
	18624-1	18658-1	-1.97013			CHEMBL1088740	CHEMBL1084115	-0.199467
	18624-1	18638-1	-4.06996			CHEMBL1088740	CHEMBL1084431	-2.85152
	18624-1	18625-1	1.2084			CHEMBL1088740	CHEMBL1085895	-3.42528
	18624-1	18659-1	-3.20208			CHEMBL1088740	CHEMBL1084677	-5.86616
	18624-1	18626-1	-0.0333233			CHEMBL1088740	CHEMBL1086410	-1.49229
MCL1	27	27	-5.72205e-06			CHEMBL1088740	CHEMBL1083517	-3.1938
	27	23	-2.65813			CHEMBL1088740	CHEMBL1096003	-6.51019
	27	26	-0.697769			CHEMBL1088740	CHEMBL1077204	-5.0623
	27	28	-0.708166			CHEMBL1088740	CHEMBL1083836	-1.96362
	27	29	-1.17018			CHEMBL1088740	CHEMBL1085666	-0.957012
	27	30	-0.914589			CHEMBL1088740	CHEMBL1085692	-6.46285
	27	31	-3.15643			CHEMBL1088740	CHEMBL1084143	-6.53756
	27	32	-0.767725			CHEMBL1088740	CHEMBL1096002	-3.18338
	27	33	-1.85271			CHEMBL1088740	CHEMBL1089056	-0.320364
	27	34	-1.92913			CHEMBL1088740	CHEMBL1093088	-1.09084
	27	35	-2.30625			CHEMBL1088740	CHEMBL1084676	-4.55017
	27	36	-1.41649			CHEMBL1088740	CHEMBL1078998	-0.324715
	27	37	-0.496277			CHEMBL1088740	CHEMBL1084935	-3.56201
	27	38	-4.52227		hif2a	43	43	0
	27	39	-3.61205			43	338	0.186092
	27	40	-4.32618			43	235	-0.828991
	27	41	-4.55101			43	234	-0.457596
	27	42	-1.85204			43	30	0.388317
	27	43	-1.11669			43	1	0.786316
	27	44	-2.71625			43	237	-1.20509
	27	45	-1.92315			43	227	-0.678127
	27	46	-1.25883			43	266	-0.804459
	27	47	-1.51011			43	206	-1.35303
	27	48	-0.979311			43	67	3.48243
	27	49	-1.87878			43	156	0.717094
	27	50	-0.526943			43	31	-0.511696
	27	51	-4.04491			43	289	-1.37064
	27	52	-0.147308			43	61	1.18739
	27	53	-2.6524			43	167	-0.72139
	27	54	-3.15302			43	165	-0.581409
	27	56	-1.6269			43	41	0.206146
	27	57	-2.26039			43	7b	0.0287895
	27	58	-4.13071			43	54	0.141342
	27	60	-1.73367			43	215	-0.882801
	27	61	-2.40611			43	57	-0.500362
	27	62	-1.40612			43	42	-0.467567
	27	63	-2.10201			43	35	0.0943871
	27	64	-2.69537			43	252	0.194958
	27	65	-2.14102			43	336	-0.797104
	27	66	-1.6759			43	290	-1.13813
	27	67	-2.81021			43	155	0.0299377
	27	68	-3.22612			43	164	0.103954
p38	p38a_3fly	p38a_3fly	1.90735e-06			43	7a	-0.141659
	p38a_3fly	p38a_3flz	-0.173491			43	224	1.67394
	p38a_3fly	p38a_2n	-1.50852			43	84	1.37904
	p38a_3fly	p38a_2c	5.69634			43	254	-0.994972
	p38a_3fly	p38a_3flq	-1.30744			43	23	1.05009
	p38a_3fly	p38a_2aa	0.175947			43	251	-0.40427
	p38a_3fly	p38a_2o	-2.22066			43	256	1.40323
	p38a_3fly	p38a_2v	1.41183			43	50	-0.194321
	p38a_3fly	p38a_2t	-1.02322			43	231	-0.707306
	p38a_3fly	p38a_3fmk	-0.816275			43	15	-0.949104
	p38a_3fly	p38a_2g	0.293467			43	124	0.82781
	p38a_3fly	p38a_2p	-3.10411			43	25	1.25761
	p38a_3fly	p38a_2i	0.102585			43	163	-0.378086
	p38a_3fly	p38a_2l	-0.854059		pfkfb3	49	49	0
	p38a_3fly	p38a_2j	-0.144218			49	68	-0.767723
	p38a_3fly	p38a_2ff	-0.554325			49	67	-1.3059
	p38a_3fly	p38a_2s	0.287491			49	26	-1.61505
	p38a_3fly	p38a_2z	-0.0386925			49	24	-0.991169
	p38a_3fly	p38a_2ee	-0.574484			49	53	1.76144
	p38a_3fly	p38a_2u	0.80307			49	37	-3.40188
	p38a_3fly	p38a_3fln	0.0399208			49	29	-0.735203
	p38a_3fly	p38a_2e	0.226027			49	55	-1.23122
	p38a_3fly	p38a_2f	0.161406			49	23	-1.66286
	p38a_3fly	p38a_3flw	-0.739157			49	34	-1.86258
	p38a_3fly	p38a_2k	-0.0761375			49	30	0.534214
	p38a_3fly	p38a_2x	0.063509			49	56	-0.804892
	p38a_3fly	p38a_2q	-2.74256			49	36	-1.07984
	p38a_3fly	p38a_2gg	-0.135584			49	19	-1.07921
	p38a_3fly	p38a_2y	0.422405			49	35	-0.945877
	p38a_3fly	p38a_2r	-1.23828			49	57	-0.807671
	p38a_3fly	p38a_2bb	0.159319			49	33	-1.21527
	p38a_3fly	p38a_2m	-0.743536			49	52	0.202892
	p38a_3fly	p38a_3fmh	-1.02873			49	70	-2.41997
	p38a_3fly	p38a_2h	-0.014967			49	38	-0.821199
PTP1B	23466	23466	7.62939e-06			49	60	1.22782
	23466	23467	-0.264149			49	54	-0.0747757
	23466	23468	-0.820635			49	31	-1.81958
	23466	23469	-2.55194			49	64	-1.45957
	23466	23470	-1.31883			49	69	-2.99953
	23466	23471	-0.558476			49	58	0.849901
	23466	23472	-1.70117			49	59	0.5807
	23466	23473	-2.64416			49	63	-1.13215
	23466	23474	-5.72675			49	39	-1.36703
	23466	23475	-1.33784			49	48	0.67223
	23466	23476	-2.58932			49	46	0.556053
	23466	23477	-1.05525			49	62	-1.34999
	23466	23479	-2.97527			49	65	-1.78437
	23466	23480	-3.01682			49	47	4.96262
	23466	23482	-3.47376			49	41	1.04424
	23466	23483	-4.06927			49	44	-0.434801
	23466	23484	-3.9839			49	42	2.18667
	23466	23485	-4.55479			49	43	-0.636906
	23466	23486	-4.5345			49	20	0.463169
	23466	20667(2qbp)	-4.58981		shp2	Example29	Example29	-1.90735e-06
	23466	20669(2qbr)	-3.02722			Example29	Example9	-1.84591
	23466	20670(2qbs)	-1.45111			Example29	Example8	-2.20799
	23466	23330(2qbq)	-3.56993			Example29	Example14	-1.93256
thrombin	5	5	0			Example29	SHP099-1/Example7	-2.69072
	5	1d	-2.3329			Example29	Example24	-1.67185
	5	3b	-2.25916			Example29	Example26	-3.34406
	5	1b	-1.92814			Example29	Example23	-1.75978
	5	7a	-1.82387			Example29	Example25	-3.62547
	5	6a	-2.22986			Example29	10	-2.26567
	5	6e	-2.12008			Example29	6	-2.2537
	5	3a	-1.06276			Example29	Example22	-2.13781
	5	1a	-0.622032			Example29	Example1	-2.7058
	5	1c	-2.02589			Example29	Example2	-2.81544
	5	6b	-2.42648			Example29	Example30	-3.00491
Tyk2	ejm_31	ejm_31	0			Example29	Example5	-3.19211
	ejm_31	ejm_42	1.14872			Example29	Example6	-3.22032
	ejm_31	ejm_43	1.63482			Example29	Example4	-1.65943
	ejm_31	ejm_44	2.27356			Example29	Example3	-1.8952
	ejm_31	ejm_45	1.22429			Example29	11	-2.30819
	ejm_31	ejm_46	0.567007			Example29	7	-2.45542
	ejm_31	ejm_47	0.202038			Example29	Example27	-1.63531
	ejm_31	ejm_48	0.795033			Example29	SHP836-2	-1.43176
	ejm_31	ejm_49	1.67873			Example29	3	-1.19642
	ejm_31	ejm_50	0.538731			Example29	4	-1.66132
	ejm_31	ejm_54	1.0493			Example29	Example28	-2.62184
	ejm_31	ejm_55	-0.879625		syk	CHEMBL3265027	CHEMBL3265027	0
	ejm_31	jmc_23	-0.138882			CHEMBL3265027	CHEMBL3264995	-1.54052
	ejm_31	jmc_27	-0.339329			CHEMBL3265027	CHEMBL3265028	-0.0732155
	ejm_31	jmc_28	1.05717			CHEMBL3265027	CHEMBL3265011	-0.647808
	ejm_31	jmc_30	-0.575752			CHEMBL3265027	CHEMBL3265026	-0.842871
						CHEMBL3265027	CHEMBL3265024	-0.842333
						CHEMBL3265027	CHEMBL3265016	-0.608744
						CHEMBL3265027	CHEMBL3265022	-0.488304
						CHEMBL3265027	CHEMBL3265008	-0.368517
						CHEMBL3265027	CHEMBL3265025	-0.777388
						CHEMBL3265027	CHEMBL3265000	-2.16404
						CHEMBL3265027	CHEMBL3265020	-0.659246
						CHEMBL3265027	CHEMBL3265017	-0.475859
						CHEMBL3265027	CHEMBL3265005	-0.521946
						CHEMBL3265027	CHEMBL3265032	-0.459402
						CHEMBL3265027	CHEMBL3265029	-0.175884
						CHEMBL3265027	CHEMBL3265015	-0.854685
						CHEMBL3265027	CHEMBL3265021	-0.481977
						CHEMBL3265027	CHEMBL3265037	-0.730366
						CHEMBL3265027	CHEMBL3265034	-0.575668
						CHEMBL3265027	CHEMBL3265013	-0.980261
						CHEMBL3265027	CHEMBL3264997	-1.34302
						CHEMBL3265027	CHEMBL3265033	-1.62866
						CHEMBL3265027	CHEMBL3265010	-0.591282
						CHEMBL3265027	CHEMBL3264998	-1.63602
						CHEMBL3265027	CHEMBL3259820	-0.715004
						CHEMBL3265027	CHEMBL3265006	-0.637945
						CHEMBL3265027	CHEMBL3265001	-1.72564
						CHEMBL3265027	CHEMBL3265012	-0.704927
						CHEMBL3265027	CHEMBL3265023	-0.668266
						CHEMBL3265027	CHEMBL3265018	-0.649879
						CHEMBL3265027	CHEMBL3264994	-0.926218
						CHEMBL3265027	CHEMBL3265036	-0.760672
						CHEMBL3265027	CHEMBL3264999	-1.5532
						CHEMBL3265027	CHEMBL3265004	-1.79072
						CHEMBL3265027	CHEMBL3265019	-0.580166
						CHEMBL3265027	CHEMBL3264996	-1.5927
						CHEMBL3265027	CHEMBL3265002	-1.56257
						CHEMBL3265027	CHEMBL3265009	-0.503082
						CHEMBL3265027	CHEMBL3265035	-0.470448
						CHEMBL3265027	CHEMBL3265031	-0.759234
						CHEMBL3265027	CHEMBL3265003	-1.55904
						CHEMBL3265027	CHEMBL3265014	-0.71652
						CHEMBL3265027	CHEMBL3265030_n	-0.615458
					tnks2	1a	1a	3.8147e-06
						1a	1b	-3.23605
						1a	3a	-5.50481
						1a	3b	-5.98014
						1a	5a	-3.50905
						1a	5b	-4.03801
						1a	5c	-3.04624
						1a	5d	-3.67433
						1a	5e	-3.08691
						1a	5f	-3.48112
						1a	5g	-4.06969
						1a	5h	-4.05265
						1a	5i	-3.49393
						1a	5j	-3.57148
						1a	5k	-3.38455
						1a	5l	-4.50855
						1a	5m	-3.96027
						1a	5n	-6.0483
						1a	5o	-2.09553
						1a	5p	-3.68928
						1a	7	-2.85008
						1a	8a	-1.62957
						1a	8b	-3.4504
						1a	8f	-2.25381
						1a	8c	-1.0268
						1a	8d	-2.83956
						1a	8e	-6.2176
protein	ligand	exp	LamNet_w		protein	ligand	exp	LamNet_w
BACE	CAT-13a	-8.84	-9.15225		CDK8	14	-8.29	-6.33234
	CAT-4o	-9.38	-9.10919			13	-11.22	-10.3188
	CAT-13e	-9.96	-10.0944			15	-7.64	-10.0402
	CAT-17b	-10.02	-10.2591			16	-9.24	-8.44281
	CAT-13k	-9.7	-10.3333			18	-10.91	-9.79562
	CAT-4m	-9.15	-10.6287			17	-8.94	-9.15976
	CAT-4b	-9.63	-10.6645			19	-10.67	-10.3221
	CAT-4p	-10.08	-9.23729			20	-10.64	-12.2069
	CAT-17f	-9.42	-9.30722			21	-9.7	-10.1667
	CAT-4l	-9.34	-7.79577			22	-10.22	-9.64009
	CAT-13g	-9.09	-9.79255			23	-8.96	-9.857
	CAT-17e	-10.02	-9.53892			24	-10.28	-9.59505
	CAT-13b	-9.12	-8.17096			25	-9.74	-10.4618
	CAT-4a	-7.93	-9.00728			26	-10.16	-9.80053
	CAT-4k	-7.85	-8.01784			27	-8.41	-9.84539
	CAT-17d	-9.42	-8.47551			28	-6.17	-10.956
	CAT-13i	-9.27	-8.37341			29	-9.2	-10.6769
	CAT-17c	-9.86	-9.19296			30	-11.63	-11.21
	CAT-24	-11.35	-10.7742			31	-11.87	-11.269
	CAT-13m	-8.76	-10.0131			32	-9.49	-9.67554
	CAT-4i	-8.26	-8.84474			33	-11.05	-10.9692
	CAT-4j	-9.02	-9.40867			34	-11.13	-10.7993
	CAT-13f	-9.09	-10.6685			35	-11.46	-10.8067
	CAT-13n	-8.54	-8.95714			36	-11.22	-11.2736
	CAT-13h	-9.63	-10.3631			37	-11.46	-10.5058
	CAT-13d	-10.47	-7.88312			38	-11.32	-11.0202
	CAT-4d	-9.11	-11.0516			39	-11.46	-11.313
	CAT-17i	-9.47	-8.66805			40	-11.13	-10.5174
	CAT-17a	-10.73	-7.50304			41	-11.22	-11.1407
	CAT-17g	-9.74	-9.18228			42	-11.46	-10.7486
	CAT-4c	-7.85	-7.51238			43	-11.87	-10.5479
	CAT-17h	-10.33	-9.53546			44	-11.46	-10.6242
	CAT-13j	-8.73	-8.9063			45	-11.13	-10.7106
	CAT-13c	-9.32	-9.47645		cMet	CHEMBL3402744_300	-8.9	-7.51541
	CAT-13o	-8.54	-9.49944			CHEMBL3402753_200	-9.14	-7.88304
	CAT-4n	-9.09	-10.7114			CHEMBL3402759_5.7	-11.25	-11.8799
CDK2	1h1q	-8.179	-8.63567			CHEMBL3402747_3400	-7.46	-7.01849
	17	-7.041	-8.92932			CHEMBL3402745_200	-9.14	-8.95548
	20	-8.718	-9.17012			CHEMBL3402761_1	-12.28	-11.1988
	21	-7.828	-8.71663			CHEMBL3402750_400	-8.73	-8.4711
	22	-7.862	-8.87505			CHEMBL3402743_42	-10.06	-11.527
	26	-8.431	-8.40227			CHEMBL3402752_30000	-6.17	-7.0815
	28	-11.112	-9.36435			CHEMBL3402755_4200	-7.34	-7.36981
	29	-9.882	-9.36464			CHEMBL3402758_10	-10.91	-11.2437
	30	-9.812	-9.51566			CHEMBL3402749_500	-8.6	-7.13454
	31	-9.539	-8.93999			CHEMBL3402757_6.5	-11.17	-11.3946
	32	-9.75	-9.55422			CHEMBL3402765_11-charged-pKa-8.1	-10.86	-11.1783
	1h1r	-7.669	-8.88238			CHEMBL3402762_1	-12.28	-11.9758
	1h1s	-11.246	-9.59777			CHEMBL3402742_23	-10.42	-10.8149
	1oi9	-9.741	-9.14764			CHEMBL3402754_40	-10.09	-7.77976
	1oiu	-9.083	-9.28526			CHEMBL3402748_5300	-7.2	-7.52251
	1oiy	-9.785	-9.29703			CHEMBL3402741_400	-8.73	-12.1981
Jnk1	18624-1	-8.49	-7.71572			CHEMBL3402763_90	-9.61	-11.289
	18628-1	-8.7	-8.39669			CHEMBL3402764_90	-9.61	-10.1202
	18639-1	-9.74	-9.09367			CHEMBL3402751_2100	-7.75	-7.62608
	18660-1	-8.7	-12.5609			CHEMBL3402756_2.7	-11.69	-11.2684
	18630-1	-9.14	-8.41995			CHEMBL3402760_1	-12.28	-11.2237
	18632-1	-9.08	-9.21645		eg5	CHEMBL1088740	-8.7	-7.74627
	18636-1	-7.51	-6.64786			CHEMBL1078774	-10.6	-9.65472
	18652-1	-10.68	-10.6625			CHEMBL1093087	-10.53	-11.9559
	17124-1	-9.68	-9.40355			CHEMBL1082249	-11.22	-12.9477
	18635-1	-7.29	-7.97148			CHEMBL1089393	-8.38	-7.71734
	18627-1	-8.48	-6.88372			CHEMBL1077227	-11.32	-9.04004
	18637-1	-10.14	-11.8897			CHEMBL1078691	-10.19	-8.70084
	18634-1	-9.99	-10.0415			CHEMBL1086409	-9.87	-9.53311
	18629-1	-8.67	-7.97573			CHEMBL1082248	-11.63	-10.7936
	18631-1	-9.41	-8.72715			CHEMBL1084678	-11.13	-13.844
	18633-1	-9.17	-8.85773			CHEMBL1084115	-9.44	-7.94574
	18658-1	-9.7	-9.68585			CHEMBL1084431	-9.8	-10.5978
	18638-1	-10.09	-11.7857			CHEMBL1085895	-10.86	-11.1716
	18625-1	-8.11	-6.50732			CHEMBL1084677	-11.46	-13.6124
	18659-1	-9.47	-10.9178			CHEMBL1086410	-11.46	-9.23856
	18626-1	-8.87	-7.74904			CHEMBL1083517	-11.46	-10.9401
MCL1	27	-6.12	-6.00478			CHEMBL1096003	-11.87	-14.2565
	23	-8.83	-8.6629			CHEMBL1077204	-11.05	-12.8086
	26	-8.24	-6.70254			CHEMBL1083836	-10.86	-9.70989
	28	-6.62	-6.71294			CHEMBL1085666	-10.5	-8.70329
	29	-6.94	-7.17495			CHEMBL1085692	-11.32	-14.2091
	30	-7.85	-6.91936			CHEMBL1084143	-11.87	-14.2838
	31	-7.92	-9.1612			CHEMBL1096002	-11.13	-10.9297
	32	-6.58	-6.7725			CHEMBL1089056	-9.44	-8.06664
	33	-6.88	-7.85748			CHEMBL1093088	-11.22	-8.83711
	34	-6.87	-7.9339			CHEMBL1084676	-10.71	-12.2964
	35	-8.81	-8.31102			CHEMBL1078998	-10.37	-8.07099
	36	-8.18	-7.42126			CHEMBL1084935	-10.53	-11.3083
	37	-8.95	-6.50105		hif2a	43	-8.7	-9.75454
	38	-7.02	-10.527			338	-10.76	-9.56845
	39	-7.03	-9.61682			235	-10.12	-10.5835
	40	-7.25	-10.3309			234	-10.35	-10.2121
	41	-7.13	-10.5558			30	-10.57	-9.36622
	42	-8.9	-7.85682			1	-11.32	-8.96823
	43	-7.03	-7.12146			237	-9.55	-10.9596
	44	-8.67	-8.72102			227	-10.76	-10.4327
	45	-8.95	-7.92792			266	-10.53	-10.559
	46	-7.6	-7.2636			206	-10.12	-11.1076
	47	-5.78	-7.51488			67	-10.17	-6.27211
	48	-6.66	-6.98408			156	-9.74	-9.03745
	49	-8.36	-7.88355			31	-8.84	-10.2662
	50	-9.33	-6.53171			289	-10.91	-11.1252
	51	-8.45	-10.0497			61	-10.11	-8.56716
	52	-9.23	-6.15208			167	-10.67	-10.4759
	53	-9.96	-8.65717			165	-9.24	-10.336
	54	-9.78	-9.1578			41	-9.79	-9.5484
	56	-9.26	-7.63167			7b	-7.39	-9.72575
	57	-9.04	-8.26517			54	-9.31	-9.6132
	58	-9.41	-10.1355			215	-10.6	-10.6373
	60	-8.92	-7.73844			57	-10.67	-10.2549
	61	-8.08	-8.41088			42	-8.94	-10.2221
	62	-7.96	-7.41089			35	-7.15	-9.66015
	63	-9.06	-8.10678			252	-9.71	-9.55958
	64	-9.5	-8.70014			336	-9.82	-10.5516
	65	-8.41	-8.14579			290	-10.57	-10.8927
	66	-8.43	-7.68067			155	-10.5	-9.7246
	67	-7.58	-8.81498			164	-6.76	-9.65059
	68	-7.69	-9.23089			7a	-10	-9.8962
p38	p38a_3fly	-11.42	-10.3937			224	-9.66	-8.0806
	p38a_3flz	-9.49	-10.5672			84	-7.58	-8.3755
	p38a_2n	-11.85	-11.9022			254	-9.55	-10.7495
	p38a_2c	-10.46	-4.69733			23	-7.07	-8.70445
	p38a_3flq	-9.93	-11.7011			251	-10.24	-10.1588
	p38a_2aa	-9.27	-10.2177			256	-10.67	-8.35131
	p38a_2o	-10.49	-12.6143			50	-9.7	-9.94886
	p38a_2v	-8.97	-8.98184			231	-10.02	-10.4618
	p38a_2t	-11.85	-11.4169			15	-11.05	-10.7036
	p38a_3fmk	-11.83	-11.2099			124	-10.12	-8.92673
	p38a_2g	-10.66	-10.1002			25	-10.28	-8.49693
	p38a_2p	-11.2	-13.4978			163	-11.01	-10.1326
	p38a_2i	-10.05	-10.2911		pfkfb3	49	-7.93	-8.40714
	p38a_2l	-12.26	-11.2477			68	-9.78	-9.17487
	p38a_2j	-10.08	-10.5379			67	-10.24	-9.71305
	p38a_2ff	-11.44	-10.948			26	-9.17	-10.0222
	p38a_2s	-11.11	-10.1062			24	-8.87	-9.39831
	p38a_2z	-10.36	-10.4324			53	-7	-6.6457
	p38a_2ee	-12.26	-10.9682			37	-10	-11.809
	p38a_2u	-12.26	-9.5906			29	-9.65	-9.14235
	p38a_3fln	-10.88	-10.3538			55	-10.64	-9.63837
	p38a_2e	-10.7	-10.1676			23	-7.91	-10.07
	p38a_2f	-8.48	-10.2323			34	-9.97	-10.2697
	p38a_3flw	-10.68	-11.1328			30	-9.2	-7.87293
	p38a_2k	-10.55	-10.4698			56	-10.57	-9.21204
	p38a_2x	-10.23	-10.3302			36	-7.44	-9.48698
	p38a_2q	-12.26	-13.1362			19	-7.55	-9.48635
	p38a_2gg	-10.66	-10.5293			35	-10.14	-9.35302
	p38a_2y	-9.78	-9.97127			57	-10.47	-9.21481
	p38a_2r	-10.79	-11.6319			33	-8.61	-9.62241
	p38a_2bb	-9.06	-10.2344			52	-10.4	-8.20425
	p38a_2m	-10.96	-11.1372			70	-10.3	-10.8271
	p38a_3fmh	-10.83	-11.4224			38	-8.76	-9.22834
	p38a_2h	-9.48	-10.4086			60	-8.14	-7.17932
PTP1B	23466	-7.85	-6.41978			54	-8.18	-8.48192
	23467	-7.34	-6.68394			31	-9.28	-10.2267
	23468	-7.75	-7.24042			64	-9.42	-9.86671
	23469	-7.72	-8.97173			69	-10.71	-11.4067
	23470	-7.72	-7.73862			58	-9.13	-7.55724
	23471	-7.75	-6.97827			59	-8.12	-7.82644
	23472	-8.65	-8.12096			63	-8.56	-9.53929
	23473	-8.39	-9.06395			39	-7.2	-9.77417
	23474	-9.11	-12.1465			48	-8.01	-7.73491
	23475	-8.72	-7.75763			46	-7.86	-7.85109
	23476	-9.41	-9.00911			62	-7.69	-9.75713
	23477	-8.85	-7.47504			65	-9.49	-10.1915
	23479	-9.14	-9.39506			47	-8.33	-3.44452
	23480	-8.72	-9.43661			41	-7.39	-7.3629
	23482	-10.01	-9.89355			44	-9.95	-8.84194
	23483	-9.87	-10.4891			42	-8.47	-6.22048
	23484	-7.75	-10.4037			43	-8	-9.04405
	23485	-11.01	-10.9746			20	-8.52	-7.94397
	23486	-12.47	-10.9543		shp2	Example29	-7.62	-6.00235
	20667(2qbp)	-11.42	-11.0096			Example9	-8.79	-7.84826
	20669(2qbr)	-8.61	-9.44701			Example8	-9.71	-8.21034
	20670(2qbs)	-9.08	-7.8709			Example14	-9.78	-7.93491
	23330(2qbq)	-10.13	-9.98972			SHP099-1/Example7	-9.75	-8.69307
thrombin	5	-7.58	-6.62535			Example24	-9.08	-7.6742
	1d	-8.25	-8.95825			Example26	-8.96	-9.34641
	3b	-7.86	-8.88451			Example23	-8.74	-7.76213
	1b	-8.46	-8.55349			Example25	-8.87	-9.62782
	7a	-8.22	-8.44922			10	-7.15	-8.26802
	6a	-9.18	-8.85521			6	-8.03	-8.25605
	6e	-8.91	-8.74543			Example22	-9.24	-8.14016
	3a	-8.32	-7.68811			Example1	-8.99	-8.70814
	1a	-7.48	-7.24738			Example2	-8.28	-8.81778
	1c	-8.56	-8.65123			Example30	-9.16	-9.00725
	6b	-8.89	-9.05183			Example5	-7.56	-9.19446
Tyk2	ejm_31	-9.54	-10.386			Example6	-9.07	-9.22266
	ejm_42	-9.78	-9.23727			Example4	-8.2	-7.66178
	ejm_43	-8.26	-8.75116			Example3	-8.22	-7.89755
	ejm_44	-7.42	-8.11243			11	-6.35	-8.31053
	ejm_45	-9.56	-9.16169			7	-7.08	-8.45777
	ejm_46	-11.31	-9.81898			Example27	-8.52	-7.63766
	ejm_47	-9.7	-10.184			SHP836-2	-6.71	-7.4341
	ejm_48	-9	-9.59096			3	-5.46	-7.19877
	ejm_49	-7.75	-8.70726			4	-5.82	-7.66366
	ejm_50	-8.98	-9.84726			Example28	-8.46	-8.62419
	ejm_54	-10.53	-9.33669		syk	CHEMBL3265027	-10.33	-10.033
	ejm_55	-9.21	-11.2656			CHEMBL3264995	-12.39	-11.5735
	jmc_23	-11.7	-10.5249			CHEMBL3265028	-11.01	-10.1062
	jmc_27	-11.28	-10.7253			CHEMBL3265011	-8.64	-10.6808
	jmc_28	-10.98	-9.32882			CHEMBL3265026	-11.36	-10.8758
	jmc_30	-10.94	-10.9617			CHEMBL3265024	-11.79	-10.8753
						CHEMBL3265016	-11.69	-10.6417
						CHEMBL3265022	-10.79	-10.5213
						CHEMBL3265008	-9.78	-10.4015
						CHEMBL3265025	-10.2	-10.8103
						CHEMBL3265000	-11.81	-12.197
						CHEMBL3265020	-11.01	-10.6922
						CHEMBL3265017	-11.49	-10.5088
						CHEMBL3265005	-10.33	-10.5549
						CHEMBL3265032	-11.06	-10.4924
						CHEMBL3265029	-11.12	-10.2088
						CHEMBL3265015	-9.48	-10.8876
						CHEMBL3265021	-10.89	-10.5149
						CHEMBL3265037	-12.77	-10.7633
						CHEMBL3265034	-11.49	-10.6086
						CHEMBL3265013	-9.81	-11.0132
						CHEMBL3264997	-10.98	-11.376
						CHEMBL3265033	-11.84	-11.6616
						CHEMBL3265010	-10.14	-10.6242
						CHEMBL3264998	-11.72	-11.669
						CHEMBL3259820	-10.57	-10.748
						CHEMBL3265006	-9.96	-10.6709
						CHEMBL3265001	-12.03	-11.7586
						CHEMBL3265012	-10.55	-10.7379
						CHEMBL3265023	-10.48	-10.7012
						CHEMBL3265018	-11.19	-10.6828
						CHEMBL3264994	-9.81	-10.9592
						CHEMBL3265036	-10.42	-10.7936
						CHEMBL3264999	-11.42	-11.5862
						CHEMBL3265004	-10.86	-11.8237
						CHEMBL3265019	-10.78	-10.6131
						CHEMBL3264996	-10.67	-11.6257
						CHEMBL3265002	-10.61	-11.5955
						CHEMBL3265009	-10.3	-10.536
						CHEMBL3265035	-11.08	-10.5034
						CHEMBL3265031	-12.07	-10.7922
						CHEMBL3265003	-10.82	-11.592
						CHEMBL3265014	-10.4	-10.7495
						CHEMBL3265030_n	-11.47	-10.6484
					tnks2	1a	-8.55	-7.24338
						1b	-9.94	-10.4794
						3a	-11	-12.7482
						3b	-11.52	-13.2235
						5a	-10.76	-10.7524
						5b	-10.47	-11.2814
						5c	-9.96	-10.2896
						5d	-10.89	-10.9177
						5e	-10.11	-10.3303
						5f	-10.26	-10.7245
						5g	-10.81	-11.3131
						5h	-10.05	-11.296
						5i	-12.08	-10.7373
						5j	-11.08	-10.8149
						5k	-10.96	-10.6279
						5l	-10.09	-11.7519
						5m	-12.69	-11.2036
						5n	-10.71	-13.2917
						5o	-12.04	-9.33891
						5p	-10.5	-10.9327
						7	-8.4	-10.0935
						8a	-10.81	-8.87295
						8b	-11.93	-10.6938
						8f	-11.81	-9.49719
						8c	-10.12	-8.27018
						8d	-12.49	-10.0829
						8e	-10.24	-13.461
Methods	Metrics	Systems								All
		BACE	CDK2	Jnk1	MCL1	p38	PTP1B	thrombin	Tyk2
No. of ligands		36	16	21	42	34	23	11	16	199
LamNet_w	MUE	0.87 ± 0.12	0.76 ± 0.15	0.92 ± 0.18	1.14 ± 0.14	0.95 ± 0.19	0.87 ± 0.15	0.42 ± 0.10	0.88 ± 0.13	0.91 ± 0.06
	RMSE	1.10 ± 0.16	0.95 ± 0.16	1.26 ± 0.26	1.49 ± 0.17	1.43 ± 0.34	1.15 ± 0.20	0.53 ± 0.11	1.01 ± 0.14	1.24 ± 0.09
	pr	0.21 ± 0.19	0.75 ± 0.08	0.69 ± 0.14	0.12 ± 0.16	0.32 ± 0.14	0.68 ± 0.11	0.71 ± 0.21	0.60 ± 0.20	0.61 ± 0.05
	τ	0.13 ± 0.13	0.58 ± 0.12	0.66 ± 0.12	0.10 ± 0.12	0.33 ± 0.12	0.52 ± 0.11	0.45 ± 0.22	0.38 ± 0.20	0.47 ± 0.04
CS-FEP-CAR	MUE	/	0.55 ± 0.16	0.82 ± 0.12	/	/	/	0.49 ± 0.11	0.72 ± 0.15	/
	RMSE	/	0.70 ± 0.21	0.95 ± 0.13	/	/	/	0.59 ± 0.11	0.89 ± 0.15	/
	pr	/	0.78 ± 0.13	0.79 ± 0.10	/	/	/	0.75 ± 0.17	0.50 ± 0.19	/
FEP/REST 5ns/λ	MUE	0.67 ± 0.09	0.88 ± 0.14	1.06 ± 0.09	0.84 ± 0.09	0.86 ± 0.08	0.61 ± 0.11	0.42 ± 0.10	0.45 ± 0.09	0.76 ± 0.04
	RMSE	0.85 ± 0.09	1.04 ± 0.13	1.14 ± 0.09	1.04 ± 0.11	0.97 ± 0.09	0.80 ± 0.14	0.54 ± 0.12	0.57 ± 0.11	0.93 ± 0.04
	pr	0.78 ± 0.07	0.48 ± 0.19	0.85 ± 0.07	0.77 ± 0.05	0.65 ± 0.08	0.80 ± 0.08	0.71 ± 0.21	0.89 ± 0.06	0.81 ± 0.02
	τ	0.57 ± 0.09	0.28 ± 0.18	0.76 ± 0.09	0.60 ± 0.07	0.46 ± 0.08	0.69 ± 0.11	0.45 ± 0.23	0.70 ± 0.11	0.62 ± 0.03
Methods	Metrics	Systems								All
		CDK8	cMet	eg5	hif2a	pfkfb3	shp2	syk	tnks2
No. of ligands		33	24	28	42	40	26	44	27	264
LamNet_w	MUE	0.86 ± 0.15	0.86 ± 0.17	1.50 ± 0.14	1.02 ± 0.13	1.09 ± 0.15	0.97 ± 0.11	0.66 ± 0.07	1.27 ± 0.17	1.01 ± 0.05
	RMSE	1.23 ± 0.27	1.17 ± 0.23	1.68 ± 0.13	1.34 ± 0.16	1.42 ± 0.22	1.13 ± 0.10	0.81 ± 0.08	1.55 ± 0.17	1.30 ± 0.07
	pr	0.48 ± 0.15	0.79 ± 0.09	0.68 ± 0.09	0.18 ± 0.12	0.42 ± 0.11	0.37 ± 0.13	0.31 ± 0.11	0.20 ± 0.21	0.63 ± 0.03
	τ	0.43 ± 0.10	0.58 ± 0.13	0.55 ± 0.12	0.14 ± 0.10	0.28 ± 0.11	0.22 ± 0.12	0.13 ± 0.10	0.06 ± 0.15	0.48 ± 0.03
FEP+ 5ns/λ	MUE	1.20 ± 0.15	0.82 ± 0.11	0.62 ± 0.11	0.84 ± 0.11	1.06 ± 0.09	0.74 ± 0.12	0.85 ± 0.11	1.23 ± 0.18	0.93 ± 0.04
	RMSE	1.45 ± 0.19	0.99 ± 0.10	0.86 ± 0.14	1.12 ± 0.19	1.22 ± 0.10	0.96 ± 0.14	1.12 ± 0.13	1.53 ± 0.17	1.19 ± 0.06
	pr	0.62 ± 0.12	0.90 ± 0.03	0.70 ± 0.08	0.61 ± 0.15	0.79 ± 0.05	0.71 ± 0.08	0.50 ± 0.15	0.40 ± 0.17	0.76 ± 0.03
	τ	0.57 ± 0.09	0.73 ± 0.07	0.54 ± 0.09	0.45 ± 0.10	0.59 ± 0.06	0.61 ± 0.09	0.29 ± 0.10	0.29 ± 0.13	0.57 ± 0.03
		1-shot	2-shot	3-shot	4-shot	5-shot	6-shot	7-shot
p38	MUE	1.62 ± 0.31	0.69 ± 0.08	0.74 ± 0.08	0.66 ± 0.08	0.68 ± 0.08
	RMSE	2.46 ± 0.61	0.83 ± 0.08	0.88 ± 0.08	0.82 ± 0.08	0.82 ± 0.08
	pr	0.35 ± 0.13	0.61 ± 0.09	0.64 ± 0.09	0.60 ± 0.10	0.67 ± 0.08
	τ	0.21 ± 0.11	0.48 ± 0.11	0.49 ± 0.10	0.52 ± 0.09	0.55 ± 0.07
PTP1B	MUE	5.74 ± 0.70	1.08 ± 0.14	2.37 ± 0.25	2.62 ± 0.21	1.68 ± 0.24	0.93 ± 0.17	1.74 ± 0.20
	RMSE	6.65 ± 0.67	1.26 ± 0.16	2.64 ± 0.26	2.82 ± 0.19	2.02 ± 0.23	1.25 ± 0.28	2.00 ± 0.19
	pr	0.52 ± 0.19	0.66 ± 0.13	0.71 ± 0.13	0.70 ± 0.10	0.68 ± 0.09	0.72 ± 0.17	0.79 ± 0.10
	τ	0.28 ± 0.16	0.48 ± 0.15	0.42 ± 0.15	0.50 ± 0.13	0.50 ± 0.12	0.43 ± 0.16	0.45 ± 0.14

## Sheet: Table 1. AC challenge
Source Data for Table 1
protein	ligand1	ligand2	crystal_pdb_id	y_true	LamNet_pred_ddG	PBCNet_pred_ddG	PBCNet2_pred_ddG	PIGNet2_pred_ddG	OnionNet2_pred_ddG
CHEMBL6036	CHEMBL106820	CHEMBL507472	3p8p	2.5370400000000006	-0.34296	-0.114501	-2.34869	-0.101	0.3738326088790993
CHEMBL6036	CHEMBL106820	CHEMBL442896	3p8p	1.65044	-0.719887	-0.139851	-2.64891	-1.83	0.1650866630451499
CHEMBL2598	CHEMBL3729855	CHEMBL3733094	3zh8	-2.728	0.731626	-0.317519	-1.01379	0.068	-0.0518454
CHEMBL2598	CHEMBL3727805	CHEMBL3730554	3zh8	-2.728	0.675736	-0.0343476	-0.0676971	-0.023	0.2646844019071004
CHEMBL2598	CHEMBL3727641	CHEMBL3732444	3zh8	-2.728	5.42828	-0.417742	-1.19035	0.1979999999999995	0.3956622502734994
CHEMBL2598	CHEMBL3732444	CHEMBL3733000	3zh8	2.728	-4.13398	1.2953353218556043	1.7154396438811346	-0.284	-0.289243
CHEMBL2598	CHEMBL3730792	CHEMBL3732444	3zh8	-2.728	4.99186	-0.263861	-0.963789	1.338	0.2728705174300003
CHEMBL2598	CHEMBL3730622	CHEMBL3732444	3zh8	-2.728	5.32326	-0.851913	-1.72915	0.8570000000000002	0.2087459458339502
CHEMBL2598	CHEMBL3728850	CHEMBL3732444	3zh8	-2.728	4.82441	-0.539049	-1.28462	-0.135	0.1800945415038004
CHEMBL2598	CHEMBL3731569	CHEMBL3732444	3zh8	-2.728	3.20264	-0.588662	-1.29058	1.271	0.7217425186023512
CHEMBL2598	CHEMBL3731306	CHEMBL3732444	3zh8	-2.728	6.10208	-0.9855	-1.87248	0.3090000000000001	0.6808119409878515
CHEMBL2598	CHEMBL3729171	CHEMBL3732444	3zh8	-2.728	5.22774	-1.01829	-1.41509	-0.628	0.2837853381272008
CHEMBL2598	CHEMBL3731848	CHEMBL3732444	3zh8	-2.728	3.21015	-0.00785699	-2.14273	-0.314	0.0955046811005004
CHEMBL2598	CHEMBL3731142	CHEMBL3732444	3zh8	-2.728	4.63901	-0.896735	-1.35712	0.8280000000000003	0
CHEMBL2598	CHEMBL3729934	CHEMBL3732444	3zh8	-2.728	6.14759	-0.853344	-1.82215	1.168	0.4256780071908004
CHEMBL2598	CHEMBL3727608	CHEMBL3732444	3zh8	-2.728	4.77859	-0.433305	-1.26024	0.3479999999999998	0.3902048399249
CHEMBL2598	CHEMBL3732034	CHEMBL3732444	3zh8	-2.728	4.79616	-0.533403	-1.61127	0.3090000000000001	0.7203781660152
CHEMBL2598	CHEMBL3731914	CHEMBL3732444	3zh8	-2.728	3.81965	-0.283289	-2.0017	-0.135	0.017736583632951
CHEMBL2598	CHEMBL3728642	CHEMBL3732444	3zh8	-2.728	4.46149	-0.64706	-1.18735	0.3739999999999996	0.2251181768797501
CHEMBL2598	CHEMBL3732036	CHEMBL3732444	3zh8	-2.728	2.91968	0.0313793930115706	-2.42154	0.0190000000000001	-0.0313801
CHEMBL2598	CHEMBL3731958	CHEMBL3733310	3zh8	2.728	-1.53392	0.2668273456445155	2.8229201705859	0.3689999999999998	-0.261956
CHEMBL2598	CHEMBL3730554	CHEMBL3730961	3zh8	2.728	-1.0406	0.0176186708648832	0.5186339088710135	-0.007	-0.140528
CHEMBL2598	CHEMBL3731552	CHEMBL3733310	3zh8	2.728	-0.739555	-0.00297551	0.5005276119205526	0.0810000000000004	-0.342452
CHEMBL2598	CHEMBL3730554	CHEMBL3731812	3zh8	2.728	0.604485	-0.43056	-1.02601	0.3929999999999998	-0.0873186
CHEMBL2598	CHEMBL3729835	CHEMBL3730554	3zh8	-2.728	0.61969	0.0345948341771659	1.3519800938443527	0.2359999999999997	-0.244219
CHEMBL2598	CHEMBL3728413	CHEMBL3730554	3zh8	-2.728	-0.248035	0.0649451772710424	0.9147867744854192	-0.121	0.08049680264185
CHEMBL2598	CHEMBL3731624	CHEMBL3733310	3zh8	2.728	1.1648	0.1055346088124488	-0.452916	1.17	-0.176001
CHEMBL2598	CHEMBL3732901	CHEMBL3733310	3zh8	2.728	-0.152184	0.2217144533660936	0.1275496804799182	0.8520000000000003	-0.362918
CHEMBL2598	CHEMBL3729071	CHEMBL3732988	3zh8	-2.728	0.537653	-0.0848623	0.6090920061360124	-0.37	0.4188562442550481
CHEMBL2598	CHEMBL3729071	CHEMBL3733121	3zh8	-2.728	-1.6728	0.099267997810456	-0.475149	-0.409	0.0272870517429986
CHEMBL2598	CHEMBL3728294	CHEMBL3729071	3zh8	2.728	0.0786858	0.2266471293339515	-0.586147	0.645	-0.290607
CHEMBL2598	CHEMBL3731848	CHEMBL3733121	3zh8	-2.728	1.67851	0.2361421417641979	-1.7681	-0.062	-0.0955047
CHEMBL2598	CHEMBL3731848	CHEMBL3732754	3zh8	-2.728	0.755837	0.1891551955053444	-1.72636	-1.532	0.046387987963099
CHEMBL2598	CHEMBL3728294	CHEMBL3731848	3zh8	2.728	-2.34288	0.4085829725286139	0.808759270683736	0.298	-0.167815
CHEMBL2598	CHEMBL3728576	CHEMBL3731848	3zh8	2.728	-3.31394	-0.198526	1.3236382674559908	0.221	-0.270142
CHEMBL2598	CHEMBL3728970	CHEMBL3731848	3zh8	2.728	-4.77225	0.7620892028468849	1.6430275783452335	-0.255	-0.24149
CHEMBL2598	CHEMBL3731825	CHEMBL3731848	3zh8	2.728	-1.15316	0.1377523637521442	0.9876460500846828	1.3019999999999996	-0.046388
CHEMBL2598	CHEMBL3731848	CHEMBL3732988	3zh8	-2.728	3.05259	0.0729432793642222	-0.752263	-0.023	0.296064511411549
CHEMBL2598	CHEMBL3728576	CHEMBL3729071	3zh8	2.728	-1.43806	-0.127557	-0.0978884	0.5680000000000001	-0.392934
CHEMBL2598	CHEMBL3728970	CHEMBL3729071	3zh8	2.728	-0.821609	0.3824335365722348	0.5385785380779529	0.092	-0.364282
CHEMBL2598	CHEMBL3729071	CHEMBL3732754	3zh8	-2.728	-3.2055	0.0958952514568423	0.2498787241560331	-1.879	0.1691797208065981
CHEMBL2598	CHEMBL3728973	CHEMBL3731848	3zh8	2.728	-1.41574	0.1884141924878397	1.6727624709661106	1.548	0.3206228579802506
CHEMBL2598	CHEMBL3729071	CHEMBL3732444	3zh8	-2.728	-0.279861	-0.174461	-0.265293	-0.661	0.2182964139439995
CHEMBL2598	CHEMBL3728973	CHEMBL3729071	3zh8	2.728	1.4618	0.1309927767592755	0.3765542754204505	1.895	0.1978311251367515
CHEMBL2598	CHEMBL3729071	CHEMBL3731825	3zh8	-2.728	-2.81164	-0.0129165	0.720226987448161	-1.649	0.1691797208065981
CHEMBL2598	CHEMBL3732988	CHEMBL3733310	3zh8	2.728	-2.47212	0.6301090160763084	-0.0728471	-0.035	-0.81179
CHEMBL2598	CHEMBL3728291	CHEMBL3730624	3zh8	2.728	-2.2863	0.6935958347290907	-0.438918	-0.695	0.2032885354853508
CHEMBL2598	CHEMBL3730624	CHEMBL3731958	3zh8	-2.728	0.235453	0.558666540190553	0.5154782469169311	0.3240000000000007	-0.297429
CHEMBL5260	CHEMBL3954018	CHEMBL3958807	6b5j	2.33244	1.57658	0.0006394311513857	-0.358246	0.681	0.422949302016498
CHEMBL5260	CHEMBL3954018	CHEMBL3981783	6b5j	2.182400000000001	2.02186	-0.206185	-1.33911	0.8360000000000003	0.757215685868248
CHEMBL5260	CHEMBL3894005	CHEMBL3981783	6b5j	2.0460000000000003	1.02314	-0.0287454	-1.57031	0.7800000000000002	0.5894003176487992
CHEMBL5260	CHEMBL3613196	CHEMBL3613305	4yff	-1.6368	-0.247185	0.6154140222608707	2.502175378225852	-0.013	0.0409305776144979
CHEMBL5260	CHEMBL3912821	CHEMBL3981783	6b5j	1.5004000000000008	-1.15517	0.0654264890255257	-0.271257	0.5449999999999999	0.1023264440362474
CHEMBL5260	CHEMBL3940816	CHEMBL3958807	6b5j	1.9095999999999995	-1.5791	0.1276841837058218	0.6308509911135126	0.931	-0.120063
CHEMBL5260	CHEMBL3930737	CHEMBL3940816	6b5j	-1.48676	2.21556	-0.354412	-1.72902	-0.276	-0.158265
CHEMBL5260	CHEMBL3920887	CHEMBL3954018	6b5j	-1.5004	-2.42735	0.106985186210511	1.4607110274349753	-0.611	-0.880007
CHEMBL5260	CHEMBL3920887	CHEMBL3956165	6b5j	-1.6368	-1.76819	-0.0498482	1.661425805212079	-0.179	-0.152807
CHEMBL5260	CHEMBL3896012	CHEMBL3920887	6b5j	2.0460000000000003	2.76962	-0.403351	-0.892035	1.8440000000000003	1.016442677426749
CHEMBL5260	CHEMBL3920887	CHEMBL3973875	6b5j	-1.6368	-0.480907	-0.263741	1.057113543944553	-0.021	-0.117334
CHEMBL5260	CHEMBL3920887	CHEMBL3940073	6b5j	-1.89596	-1.79439	0.3962862753181476	0.2526093502461452	-1.015	-0.245583
CHEMBL5260	CHEMBL3912821	CHEMBL3958807	6b5j	1.65044	-1.64206	0.2272405473604315	0.6486403286403292	0.3899999999999997	-0.23194
CHEMBL5260	CHEMBL3915155	CHEMBL3930737	6b5j	1.7732	-3.6909	1.221034460040498	1.7519331514751808	-0.903	0.7053702875565513
CHEMBL5260	CHEMBL3903801	CHEMBL3958807	6b5j	1.7868399999999995	-1.68625	0.4538073230658996	0.0975257132505236	0.3629999999999995	0.5116322201812498
CHEMBL5260	CHEMBL3958807	CHEMBL3983781	6b5j	-1.78684	1.30841	-0.174328	-0.933675	-0.169	0.7080989927308501
CHEMBL5260	CHEMBL3915155	CHEMBL3958807	6b5j	2.1960399999999995	-2.98678	0.9844986502980452	0.7804440938354655	-0.248	0.4270423597779498
CHEMBL5260	CHEMBL3940816	CHEMBL3981783	6b5j	1.7595600000000002	-1.04512	-0.0878782	-0.545498	1.0860000000000003	0.2142033561825496
CHEMBL5260	CHEMBL3930737	CHEMBL3956165	6b5j	-2.046	0.210785	-0.34285	-1.14612	0.4059999999999997	0.0259226991558509
CHEMBL5260	CHEMBL3956165	CHEMBL3958807	6b5j	2.46884	0.634476	0.094387486899799	-0.411202	0.2489999999999996	-0.304251
CHEMBL5260	CHEMBL3903801	CHEMBL3981783	6b5j	1.6368000000000005	-0.962391	0.318392180680948	-1.02475	0.5179999999999998	0.8458986040329997
CHEMBL5260	CHEMBL3956165	CHEMBL3981783	6b5j	2.3188000000000004	1.13445	-0.118955	-1.44555	0.4039999999999999	0.0300157569172974
CHEMBL5260	CHEMBL3896012	CHEMBL3981783	6b5j	2.728	2.05248	-0.530254	-0.600741	2.069	0.8936509445832481
CHEMBL5260	CHEMBL3973875	CHEMBL3981783	6b5j	2.3188000000000004	-0.0567932	0.138183130482259	-0.631936	0.2460000000000004	-0.00545741
CHEMBL5260	CHEMBL3940073	CHEMBL3948258	6b5j	1.48676	1.67722	-0.488821	0.9817065237115362	-0.281	-0.825433
CHEMBL5260	CHEMBL3940073	CHEMBL3958807	6b5j	2.728	0.606613	-0.301446	0.544175670511988	1.085	-0.211475
CHEMBL5260	CHEMBL3930737	CHEMBL3940073	6b5j	-2.30516	0.195005	0.0869787527510183	-1.48729	-0.43	-0.0668533
CHEMBL5260	CHEMBL3981783	CHEMBL3983781	6b5j	-1.6368	0.817793	0.1097951331581757	0.1960059498458521	-0.324	0.3738326088791002
CHEMBL5260	CHEMBL3896012	CHEMBL3948258	6b5j	1.6367999999999991	2.71164	-0.52553	0.3502108810332216	0.548	-0.0545741
CHEMBL5260	CHEMBL3896012	CHEMBL3958807	6b5j	2.8780399999999995	1.59127	-0.327471	-0.00761553	1.914	0.5593845607314982
CHEMBL5260	CHEMBL3896012	CHEMBL3930737	6b5j	2.4552	0.830175	-0.170544	0.8155411331280492	1.2590000000000003	0.8377124885100997
CHEMBL5260	CHEMBL3915155	CHEMBL3981783	6b5j	2.0460000000000003	-2.46498	0.6641792785597653	-0.158473	-0.093	0.7613087436296997
CHEMBL5260	CHEMBL3958807	CHEMBL3973875	6b5j	-2.46884	0.494644	-0.388627	-0.688276	-0.091	0.339723794200351
CHEMBL5260	CHEMBL3930737	CHEMBL3973875	6b5j	-2.046	1.1908	-0.46616	-1.76168	0.5639999999999992	0.0613958664217495
CHEMBL5260	CHEMBL3894005	CHEMBL3958807	6b5j	2.1960399999999995	0.488756	0.1943948676949274	-0.132635	0.625	0.2551339337970493
CHEMBL5260	CHEMBL3894005	CHEMBL3930737	6b5j	1.7732	-0.21373	0.3451078181122241	1.1789233265970875	-0.03	0.5334618615756508
CHEMBL5260	CHEMBL3940073	CHEMBL3981783	6b5j	2.577960000000001	1.13172	-0.477596	-0.133683	1.2400000000000002	0.122791732843499
CHEMBL5260	CHEMBL3930737	CHEMBL3954018	6b5j	-1.9096	-0.900869	-0.31922	-1.11727	-0.026	-0.701277
CHEMBL5260	CHEMBL4074045	CHEMBL4097027	6b5j	-3.25996	0.167147	0.10436186704513	0.1157846274189943	-0.809	0.5225470408784503
CHEMBL5260	CHEMBL4067114	CHEMBL4085055	6b5j	1.7868400000000009	-0.499008	0.3077265325260648	1.500726972416342	0.4510000000000005	-0.481616
CHEMBL5260	CHEMBL4067114	CHEMBL4103005	6b5j	2.33244	-0.128595	0.0886290801973061	1.22523358514188	0.5529999999999999	-0.255134
CHEMBL5260	CHEMBL4076602	CHEMBL4097027	6b5j	-1.48676	4.03396	-0.309969	-0.992807	0.1239999999999996	1.5444471286538004
CHEMBL5260	CHEMBL3892389	CHEMBL3955714	4yff	-2.57796	-2.54867	-0.0981335	0.8613792331038607	0.508	-0.184188
CHEMBL5260	CHEMBL3613195	CHEMBL3613198	4yff	-2.5234	0.0389328	0.617678342150609	2.568172761758886	0.3000000000000007	-0.0109148
CHEMBL5260	CHEMBL3613195	CHEMBL3613197	4yff	-2.046	-0.719187	0.2839199880517916	1.0600650817617627	-0.078	-0.0859542
CHEMBL5260	CHEMBL3613194	CHEMBL3984331	4yff	-3.8192	-2.4942	0.5828215537270588	0.4404641656473941	-0.98	-0.450236
CHEMBL5260	CHEMBL3613194	CHEMBL3955714	4yff	-3.12356	-3.36741	0.1077845104099793	1.8503887028202264	0.3499999999999996	-0.518454
CHEMBL5260	CHEMBL3613194	CHEMBL3613195	4yff	-2.8644	-1.92387	-0.0661975	1.960447901330071	-0.037	-0.343817
CHEMBL5260	CHEMBL3892389	CHEMBL3909313	4yff	-2.8644	-2.28878	1.0725231342423285	1.3079215189332067	-1.231	-0.492531
CHEMBL5260	CHEMBL3613194	CHEMBL3909313	4yff	-3.41	-3.18888	1.4523706124043256	2.111484696310549	-1.389	-0.826798
CHEMBL5260	CHEMBL3892389	CHEMBL3912907	4yff	-1.75956	-1.72321	0.4349535429666051	1.414962110266583	-0.089	-0.496624
CHEMBL5260	CHEMBL3912907	CHEMBL3976874	4yff	1.7595600000000002	0.331768	-0.291331	0.0254970487348024	-0.195	1.076474191261351
CHEMBL5260	CHEMBL3912907	CHEMBL3925896	4yff	-1.51404	0.0501499	0.1643622130394696	-0.328001	-0.618	0.2796922803657509
CHEMBL5260	CHEMBL3909313	CHEMBL3976874	4yff	2.8644000000000007	0.439878	-0.551652	0.262631136602232	0.947	1.072381133499901
CHEMBL5260	CHEMBL3909313	CHEMBL3960270	4yff	1.65044	0.66931	-0.371761	-0.314547	1.1840000000000002	0.0845898604033017
CHEMBL5260	CHEMBL3904479	CHEMBL3984331	4yff	-1.51404	0.993105	-0.0764116	-1.82539	0.1929999999999996	-0.0613959
CHEMBL5260	CHEMBL3912907	CHEMBL3984331	4yff	-1.51404	0.690412	-0.0484291	-1.30008	-0.733	0.3806543718148507
CHEMBL5260	CHEMBL3612641	CHEMBL3612645	4yfi	2.0460000000000003	-1.60534	0.5447830208208261	0.0876567769921664	0.278	-0.844534
CHEMBL5260	CHEMBL3612641	CHEMBL3612654	4yfi	1.6368000000000005	0.279945	0.0908277887573352	-1.12526	0.81	-0.173273
CHEMBL5260	CHEMBL3613194	CHEMBL3912907	4yff	-2.30516	-2.47814	0.8248679051486589	2.248833995894012	-0.247	-0.830891
CHEMBL5260	CHEMBL3960270	CHEMBL3984331	4yff	-2.05964	-0.0881767	-0.103876	-0.8983	-0.775	0.291971453650099
CHEMBL5260	CHEMBL3892389	CHEMBL3984331	4yff	-3.2736	-1.62397	0.2232491104681534	-0.315471	-0.822	-0.11597
CHEMBL5260	CHEMBL3976874	CHEMBL3984331	4yff	-3.2736	1.14397	0.0696077937657519	-1.43823	-0.538	-0.69582
CHEMBL5260	CHEMBL3613194	CHEMBL3613196	4yff	-3.0008	-2.68896	0.4840565761110392	1.1888170291073688	0.0189999999999992	-0.641246
CHEMBL5260	CHEMBL3613194	CHEMBL3952704	4yff	-3.66916	-5.00581	0.8475861115661772	1.7514092328572075	-1.045	-0.704006
CHEMBL5260	CHEMBL3892389	CHEMBL3925896	4yff	-3.2736	-3.05827	0.7517624655605237	0.8350317481337299	-0.707	-0.216932
CHEMBL5260	CHEMBL3892389	CHEMBL3904479	4yff	-1.75956	-3.10217	0.4735287927501866	1.225805780738256	-1.015	-0.0545741
CHEMBL5260	CHEMBL3904479	CHEMBL3976874	4yff	1.7595600000000002	0.382288	-0.323045	-0.239797	0.7309999999999999	0.6344239530247506
CHEMBL5260	CHEMBL3925896	CHEMBL3960270	4yff	2.05964	0.839359	-0.209966	-0.19975	0.6600000000000001	-0.191009
CHEMBL5260	CHEMBL3925896	CHEMBL3976874	4yff	3.2736000000000005	0.661022	-0.395478	0.1914698984161678	0.423	0.7967819108956
CHEMBL5260	CHEMBL3904479	CHEMBL3925896	4yff	-1.51404	-0.20627	0.1765098672293622	-0.83948	0.3079999999999998	-0.162358
CHEMBL5260	CHEMBL3613195	CHEMBL3892389	4yff	2.3188000000000004	1.11895	0.3012329549242635	-0.444835	-0.121	0.0095504681100511
CHEMBL5260	CHEMBL3613194	CHEMBL3960270	4yff	-1.75956	-1.98956	0.5527385160505157	1.501239064794639	-0.205	-0.742208
CHEMBL5260	CHEMBL3613194	CHEMBL3904479	4yff	-2.30516	-4.09842	0.8562876319151519	1.8894843071495504	-1.173	-0.38884
CHEMBL5260	CHEMBL3613194	CHEMBL3925896	4yff	-3.8192	-4.08033	1.0662199104983252	1.487122422700341	-0.865	-0.551198
CHEMBL5260	CHEMBL3613195	CHEMBL3976874	4yff	2.3188000000000004	-1.40803	0.4036935514373791	1.2860269372076414	-0.405	0.589400317648801
CHEMBL5260	CHEMBL3952704	CHEMBL3960270	4yff	1.9095999999999995	1.65218	-0.18673	-1.19763	0.8400000000000007	-0.0382019
CHEMBL5260	CHEMBL3892389	CHEMBL3952704	4yff	-3.12356	-4.23883	0.4873105740580435	1.1268320618917915	-0.887	-0.36974
CHEMBL5260	CHEMBL3952704	CHEMBL3976874	4yff	3.1235600000000003	1.67031	-0.353619	-0.00756977	0.6030000000000006	0.9495894006564
CHEMBL5260	CHEMBL3955714	CHEMBL3976874	4yff	2.577960000000001	-1.0966	0.205661062020753	1.2177909113052618	-0.792	0.7640374488040003
CHEMBL5260	CHEMBL3612641	CHEMBL3612644	4yfi	1.6368000000000005	-0.27507	0.6880888571221744	0.9665906453662608	0.0889999999999999	-0.272871
CHEMBL5260	CHEMBL3612641	CHEMBL3612656	4yfi	1.9232400000000005	-1.21919	0.332662725894317	0.6734124936843084	0.4359999999999999	-0.130978
CHEMBL5260	CHEMBL3612641	CHEMBL3612652	4yfi	2.5916	1.72685	0.1750340173191157	-0.691093	0.5939999999999999	0.4379571804751503
CHEMBL5260	CHEMBL3612651	CHEMBL3612652	4yfi	1.7732	-0.375935	-0.344529	-1.93265	1.5239999999999996	0.1869163044395492
CHEMBL5260	CHEMBL4084088	CHEMBL4084939	6b5j	1.5004000000000008	3.63249	-1.52323	-0.50769	0.8780000000000001	-0.073675
CHEMBL5260	CHEMBL4067114	CHEMBL4084939	6b5j	1.5004000000000008	2.53412	-1.02905	0.2662876317064271	0.6180000000000003	-0.140528
CHEMBL5260	CHEMBL4084088	CHEMBL4103005	6b5j	2.33244	0.671726	-0.116653	0.2273531801430987	0.8129999999999997	-0.188281
CHEMBL5260	CHEMBL4061645	CHEMBL4085055	6b5j	2.468840000000001	-0.236189	-0.513186	-0.0552433	0.6420000000000003	-0.156901
CHEMBL5260	CHEMBL4061645	CHEMBL4103005	6b5j	3.01444	0.108276	-0.770284	-0.0985424	0.7439999999999998	0.0695819819446494
CHEMBL5260	CHEMBL4061645	CHEMBL4084939	6b5j	2.182400000000001	2.80338	-1.6657	-0.769031	0.8090000000000002	0.1841875992652504
CHEMBL5260	CHEMBL4084088	CHEMBL4085055	6b5j	1.7868400000000009	0.383265	-0.15792	0.1490407525277725	0.7110000000000003	-0.414763
CHEMBL5260	CHEMBL3915155	CHEMBL4103005	6b5j	2.1960399999999995	-0.364054	-0.572902	-0.851359	0.4299999999999997	1.076474191261351
CHEMBL5260	CHEMBL4084939	CHEMBL4097027	6b5j	-1.89596	-2.80387	1.5682026359088708	0.576751452707627	-0.761	0.3233515631545494
CHEMBL5260	CHEMBL3915155	CHEMBL4085055	6b5j	1.65044	-0.708788	-0.354129	-0.833857	0.3280000000000003	0.8499916617944514
CHEMBL5260	CHEMBL4062372	CHEMBL4085055	6b5j	1.65044	-0.82395	-0.375766	-0.728858	0.2250000000000005	0.7026415823822507
CHEMBL5260	CHEMBL4062372	CHEMBL4103005	6b5j	2.1960399999999995	-0.682631	-0.589253	-0.659152	0.3269999999999999	0.9291241118491502
CHEMBL5260	CHEMBL4061645	CHEMBL4065137	6b5j	2.0460000000000003	-0.333042	-0.231013	-0.310778	-0.484	-0.155536
CHEMBL5260	CHEMBL4065137	CHEMBL4097027	6b5j	-1.75956	0.416307	0.1361564694090226	-0.0522967	0.532	0.6630753573549004
CHEMBL5260	CHEMBL4097027	CHEMBL4103005	6b5j	2.728	0.0409832	-0.268266	0.2583627145964474	0.6959999999999997	-0.437957
CHEMBL5260	CHEMBL4085055	CHEMBL4097027	6b5j	-2.1824	0.313803	0.3566220394646783	-0.274037	-0.594	0.6644397099420498
CHEMBL5260	CHEMBL4085055	CHEMBL4103931	6b5j	-1.65044	-0.203203	0.4595262009672839	-0.458404	-0.695	0.3902048399248983
CHEMBL5260	CHEMBL4103005	CHEMBL4103931	6b5j	-2.19604	-0.477556	0.4947726072870076	-0.539175	-0.797	0.1637223104579988
CHEMBL5260	CHEMBL4073726	CHEMBL4103005	6b5j	1.7868399999999995	0.676952	-0.132645	-0.0823186	0.9239999999999996	-0.223754
CHEMBL5260	CHEMBL4065137	CHEMBL4084208	6b5j	-1.5004	-1.01064	0.4801002939312225	0.5290594681601463	0.4260000000000001	0.3342663838517499
CHEMBL5260	CHEMBL4084208	CHEMBL4085055	6b5j	1.9232400000000005	1.41984	-0.747311	-0.432792	0.7000000000000002	-0.335631
CHEMBL5260	CHEMBL4084208	CHEMBL4103005	6b5j	2.46884	1.77131	-0.605242	-0.429564	0.8019999999999996	-0.109148
CHEMBL5260	CHEMBL4084208	CHEMBL4084939	6b5j	1.6368000000000005	5.11304	-1.90247	-0.883675	0.867	0.0054574103486011
CHEMBL5260	CHEMBL4094583	CHEMBL4103005	6b5j	2.1960399999999995	-0.542934	-0.992526	-0.951887	0.3849999999999998	0.97005468946365
CHEMBL5260	CHEMBL4085055	CHEMBL4094583	6b5j	-1.65044	0.67881	0.8937837778291229	0.8956688480328143	-0.283	-0.743572
CHEMBL5260	CHEMBL3612641	CHEMBL3612655	4yfi	1.5003999999999995	-0.0227585	-0.0711652	0.8045752118876948	0.6000000000000001	0.7053702875565513
CHEMBL5260	CHEMBL3612641	CHEMBL3612653	4yfi	2.1824	0.151564	-0.0417369	-1.95345	0.7130000000000001	0.9318528170234508
CHEMBL4860	CHEMBL3701363	CHEMBL3704817	6gl8	1.81412	0.14138	0.7132335487159466	0.2884897159139777	-0.334	-0.787231
CHEMBL4860	CHEMBL3701409	CHEMBL3704817	6gl8	2.250600000000001	-1.12872	0.5380892071609497	0.7444441292437867	-1.213	-1.36026
CHEMBL4860	CHEMBL3701412	CHEMBL3704817	6gl8	2.3051599999999994	-0.0723324	0.3649452821473054	0.5083382762150327	-0.729	-0.25377
CHEMBL4860	CHEMBL3701366	CHEMBL3701390	6gl8	-1.93688	-0.600922	0.4142697737799181	-2.01447	-0.142	0.368375198530499
CHEMBL4860	CHEMBL3701318	CHEMBL3701366	6gl8	1.4322	0.206806	-0.0121928	1.893338689264214	-0.432	-0.582579
CHEMBL4860	CHEMBL3701366	CHEMBL3701392	6gl8	-1.78684	-0.693321	0.3366459006191502	-1.6314	0.3340000000000005	0.054574103485999
CHEMBL4860	CHEMBL3701366	CHEMBL3701396	6gl8	-1.44584	-0.12923	0.5690237340941618	-1.1145	0.2270000000000003	-0.324716
CHEMBL4860	CHEMBL3701366	CHEMBL3704816	6gl8	-2.26424	-0.635958	-0.967977	0.8084725248724147	-0.347	0.7763166220883502
CHEMBL4860	CHEMBL3701302	CHEMBL3701366	6gl8	1.4458399999999996	-0.342144	0.4669597216183991	2.438128514222936	-0.331	-0.511632
CHEMBL4860	CHEMBL3701366	CHEMBL3701367	6gl8	-1.40492	0.143566	0.2624552010366416	-1.0152	-0.045	0.0491166931373996
CHEMBL4860	CHEMBL3640002	CHEMBL3704816	6gl8	-1.60952	0.0545082	-0.566034	1.5219748370352435	-0.686	0.9482250480692508
CHEMBL4860	CHEMBL3701366	CHEMBL3701371	6gl8	-1.82776	-0.724396	0.5227957732172518	-0.316501	-1.29	-0.296065
CHEMBL4860	CHEMBL3701366	CHEMBL3701372	6gl8	-1.69136	-1.25958	0.6953908311073048	-0.47349	-1.764	-0.216932
CHEMBL4860	CHEMBL3701309	CHEMBL3701366	6gl8	1.8550400000000005	0.537018	0.1273396027223866	0.8993238041058187	0.8259999999999996	0.1937380673753015
CHEMBL4860	CHEMBL3701366	CHEMBL3704802	6gl8	-2.12784	-0.68321	-0.266617	-1.26055	2.019	2.2893836412377
CHEMBL4860	CHEMBL3701366	CHEMBL3704793	6gl8	-1.45948	-1.08541	0.5333263106339194	-0.225635	-1.373	-0.114606
CHEMBL4860	CHEMBL3640002	CHEMBL3704802	6gl8	-1.47312	0.271383	0.1159128631428779	-0.670014	1.6799999999999995	2.4612920672186007
CHEMBL4860	CHEMBL3701398	CHEMBL3704816	6gl8	-1.48676	-0.596689	-1.096	0.9045235424860848	-0.463	0.4857095210254023
CHEMBL4860	CHEMBL3704777	CHEMBL3704817	6gl8	2.8780400000000017	-0.83354	1.1000513801422978	0.7828768161381238	-3.349	-1.66042
CHEMBL4860	CHEMBL3701397	CHEMBL3704776	6gl8	-1.47312	1.06561	-0.316833	-0.719537	2.734	1.251111322416552
CHEMBL4860	CHEMBL3701397	CHEMBL3701411	6gl8	-1.39128	5.99811	-2.26871	-0.523618	4.491	2.4994939396588016
CHEMBL4860	CHEMBL3701371	CHEMBL3704785	6gl8	1.4594800000000017	0.375116	0.3031339014497117	0.4592008983745534	1.138	0.8213402574642998
CHEMBL4860	CHEMBL3701390	CHEMBL3704785	6gl8	1.5686000000000018	0.462521	0.5449597664028325	1.940231511615509	-0.01	0.15690054752225
CHEMBL4860	CHEMBL3701392	CHEMBL3704785	6gl8	1.41856	0.596771	0.5110916840168493	1.8660850389293235	-0.486	0.47070164256675
CHEMBL4860	CHEMBL3704785	CHEMBL3704802	6gl8	-1.75956	-0.325964	-0.472249	-1.2145	2.1710000000000003	1.7641078951849511
CHEMBL4860	CHEMBL3704785	CHEMBL3704816	6gl8	-1.89596	-0.50909	-1.14509	0.8172977347281372	-0.195	0.2510408760356011
CHEMBL4860	CHEMBL3701366	CHEMBL3704812	6gl8	-1.45948	-1.09977	0.3904928759064764	-0.460972	0.0090000000000003	0.5784854969515987
CHEMBL4860	CHEMBL3701370	CHEMBL3704785	6gl8	1.5822400000000014	0.0744705	0.1722472368409532	-0.48036	1.3689999999999998	0.5102678675941004
CHEMBL4860	CHEMBL3701384	CHEMBL3704785	6gl8	1.54132	0.981348	0.8843430364987592	0.1551928980849565	0.0759999999999996	0.3902048399249
CHEMBL4860	CHEMBL3701309	CHEMBL3704785	6gl8	1.4867600000000012	0.419155	0.1854945693174269	0.8551634911328028	0.6739999999999995	0.7190138134280506
CHEMBL4860	CHEMBL3701393	CHEMBL3704785	6gl8	1.5004000000000008	-0.250944	0.4419590509434203	2.6613325877783507	-0.519	-0.160994
CHEMBL4860	CHEMBL3704780	CHEMBL3704785	6gl8	1.65044	-0.667555	0.4754169410162594	0.998253863067452	0.5129999999999999	0.2524052286227505
CHEMBL4860	CHEMBL3704781	CHEMBL3704785	6gl8	1.5822400000000014	-0.0437984	0.1715185460729743	0.600622393486985	-0.21	-0.124156
CHEMBL4860	CHEMBL3701366	CHEMBL3701384	6gl8	-1.9096	-1.37658	0.0931539939012681	-0.0842114	-0.228	0.135070906127849
CHEMBL4860	CHEMBL3701366	CHEMBL3701370	6gl8	-1.95052	-0.283878	0.6767824859821072	0.6140368323501127	-1.521	0.0150078784586487
CHEMBL4860	CHEMBL3701365	CHEMBL3704785	6gl8	1.5004000000000008	-1.01078	0.506644693892122	0.1073147312642212	0.4409999999999998	0.6276021900890001
CHEMBL4860	CHEMBL3701366	CHEMBL3704791	6gl8	-2.01872	0.0370007	0.3293048838427607	0.8927224133190264	-0.041	-0.00136435
CHEMBL4860	CHEMBL3704785	CHEMBL3704791	6gl8	-1.65044	0.24177	0.1376125549187147	1.7881272770018133	0.1110000000000006	-0.52664
CHEMBL4860	CHEMBL3701365	CHEMBL3701366	6gl8	1.8686800000000003	-0.72521	0.292333466563179	0.2623621706512455	0.593	0.102326444036251
CHEMBL4860	CHEMBL3704785	CHEMBL3704794	6gl8	-1.71864	-0.412527	0.4123523029195804	-1.05168	0.7080000000000002	-0.922302
CHEMBL4860	CHEMBL3701366	CHEMBL3701393	6gl8	-1.86868	-0.0484753	0.655585328390857	-2.86204	0.367	0.6862693513364491
CHEMBL4860	CHEMBL3701366	CHEMBL3704792	6gl8	-1.66408	1.28438	-1.00991	-0.419981	-0.394	0.1255204380177996
CHEMBL4860	CHEMBL3701352	CHEMBL3701366	6gl8	1.5958800000000013	0.672878	0.7931740688269368	0.4166690424045888	-0.502	-0.226483
CHEMBL4860	CHEMBL3701366	CHEMBL3704781	6gl8	-1.95052	-0.150526	0.7905240191198225	-0.53131	0.0579999999999998	0.6494318314833993
CHEMBL4860	CHEMBL3701366	CHEMBL3704794	6gl8	-2.08692	-0.578438	0.6206269639087204	-1.00444	0.556	-0.397027
CHEMBL4860	CHEMBL3640002	CHEMBL3704794	6gl8	-1.4322	0.076395	0.9174315590858284	-0.0620837	0.2169999999999996	-0.225118
CHEMBL4860	CHEMBL3701366	CHEMBL3704780	6gl8	-2.01872	0.490929	0.4624816268632912	-0.721946	-0.665	0.2728705174299985
CHEMBL4860	CHEMBL446480	CHEMBL500866	2w3l	-2.1824	0.348595	1.445781938875267	1.4441785923811168	-0.034	-0.244219
CHEMBL4860	CHEMBL444140	CHEMBL446480	2w3l	2.00508	-1.22366	-0.0906099	-0.508068	0.2859999999999996	0.1323422009535502
CHEMBL4860	CHEMBL446480	CHEMBL500574	2w3l	-2.14148	-0.00718307	1.432317521999262	0.609780925097958	-0.393	0.2360329975769506
CHEMBL4860	CHEMBL446480	CHEMBL501871	2w3l	-2.1142	0.125961	1.1471671190113208	0.4192616619477973	-0.351	-0.354732
CHEMBL4860	CHEMBL446480	CHEMBL514298	2w3l	-2.33244	1.12011	0.750510990197554	0.377758931834566	-0.506	-0.0286514
CHEMBL4860	CHEMBL446480	CHEMBL453466	2w3l	-1.7732	0.518488	1.1737097369361047	0.4449743775534028	-0.679	0.1787301889166492
CHEMBL4860	CHEMBL446480	CHEMBL453380	2w3l	-2.33244	0.710218	1.2027821981318447	0.5225967521838009	-0.593	-0.0764037
CHEMBL4860	CHEMBL1940667	CHEMBL1940678	2o22	-1.5004	0.187044	-0.138996	0.3958875852381129	0.5069999999999997	0.5280044512270496
CHEMBL4860	CHEMBL1940667	CHEMBL1940671	2o22	-1.37764	-0.159279	-0.188003	0.204963698637669	0.3399999999999998	0.2251181768797501
CHEMBL4860	CHEMBL1940667	CHEMBL1940679	2o22	-1.47312	0.211536	-0.656192	-0.16123	0.4279999999999999	-0.162358
CHEMBL4860	CHEMBL1940667	CHEMBL3933727	2o22	-1.6368	-0.213795	-0.500801	1.0337683848209256	0.0009999999999998	0.5020817520712004
CHEMBL4860	CHEMBL464440	CHEMBL516633	2w3l	-2.1142	-2.30689	1.7776440445438495	1.2225590729389972	-1.254	-0.764037
CHEMBL4860	CHEMBL464440	CHEMBL466801	2w3l	-1.7732	-0.642567	0.0370953548538568	-1.10495	-0.327	0.1432570216507507
CHEMBL4860	CHEMBL464440	CHEMBL517577	2w3l	-2.4552	-1.64862	-0.230063	0.3467900602053085	-0.759	-0.477523
CHEMBL4860	CHEMBL464440	CHEMBL480009	2w3l	-1.93688	-0.983318	0.3038065390816923	-0.204865	-0.689	-0.160994
CHEMBL4860	CHEMBL383229	CHEMBL3976674	2o22	1.8004799999999994	-1.4977	-0.463678	-0.396463	0.9500000000000002	0.0764037448804
CHEMBL4860	CHEMBL383229	CHEMBL3947409	2o22	1.705	1.09363	-0.246494	0.0501023908978734	0.9450000000000004	1.1460561732060022
CHEMBL4081	CHEMBL377280	CHEMBL381897	2c4f	1.54132	0.054884	-2.10134	-0.366469	0.758	-0.1378
CHEMBL4081	CHEMBL381897	CHEMBL382572	2c4f	-1.47312	0.416517	1.1835851330753808	-0.0239914	0.1310000000000002	0.0914116233390505
CHEMBL4081	CHEMBL380534	CHEMBL381897	2c4f	1.6368000000000005	-1.22926	-0.223765	1.635665015132174	-0.146	-0.180095
CHEMBL4081	CHEMBL206387	CHEMBL207154	2b7d	1.6913599999999993	3.06461	-0.147978	-0.906171	0.8639999999999999	-0.735386
CHEMBL4081	CHEMBL377082	CHEMBL381990	2b7d	1.4049200000000004	-1.44259	-0.145545	-0.193395	-0.355	1.36025952938855
CHEMBL4081	CHEMBL206387	CHEMBL381990	2b7d	1.814119999999999	0.92067	-0.227212	-1.26494	0.2879999999999998	0.0927759759261999
CHEMBL4081	CHEMBL377082	CHEMBL380910	2b7d	1.41856	-2.93079	0.4765512880054521	1.3579461887559494	-1.193	0.9850625679223004
CHEMBL4081	CHEMBL206387	CHEMBL380910	2b7d	1.8277599999999987	-0.925775	0.1737648835982736	0.6330467026128018	-0.55	-0.282421
CHEMBL3231	CHEMBL4241204	CHEMBL4248525	5kkt	-2.2506	-2.01571	1.2026759239780442	0.7886658414611476	-1.904	-0.151443
CHEMBL3231	CHEMBL4249314	CHEMBL4251324	4yve	-1.67772	0.417156	0.3132958813970256	-1.50092	0.8550000000000004	-0.185552
CHEMBL3231	CHEMBL4237479	CHEMBL4249314	4yve	1.82776	1.29434	-0.223638	1.0308424435224668	0.0889999999999995	0.1364352587149984
CHEMBL3231	CHEMBL4241299	CHEMBL4251324	4yve	-1.73228	-0.359713	0.3910180905507157	-0.282374	0.5629999999999997	0.0327444620915997
CHEMBL3231	CHEMBL4237479	CHEMBL4241299	4yve	1.88232	1.17131	-0.393643	-0.00957579	0.3810000000000002	-0.0818612
CHEMBL3231	CHEMBL4237255	CHEMBL4241305	5kkt	-1.7732	-2.3877	0.4366824420052603	0.391933247097695	-0.232	0.8213402574642998
CHEMBL3231	CHEMBL4239032	CHEMBL4250547	5kkt	-1.5686	-1.65302	0.5841188760191832	0.082465072962228	-0.405	-0.141893
CHEMBL3231	CHEMBL4237255	CHEMBL4241959	5kkt	-1.7732	-3.12528	0.7842311635859459	1.2215718249309793	0.1150000000000002	0.4434145908237497
CHEMBL3231	CHEMBL3218006	CHEMBL3218290	3tv7	3.62824	0.0514584	0.3002324226470207	1.7613865290616364	-0.643	-0.678083
CHEMBL3231	CHEMBL3218006	CHEMBL3931698	3tv7	3.02808	-0.783608	0.261381605278661	-0.11946	-0.481	-0.538919
CHEMBL3231	CHEMBL3218006	CHEMBL3963188	3tv7	3.9146800000000006	-1.48848	0.2279629200003644	-0.775194	-0.427	0.0477523405502502
CHEMBL3231	CHEMBL3581125	CHEMBL3581126	4yve	-1.5686	-0.271925	0.5842024697133313	2.448435811115309	-0.107	-0.746301
CHEMBL3231	CHEMBL3218006	CHEMBL3894166	3twj	3.77828	0.402277	0.2892839167596138	0.0023946312806882	-0.156	-0.252405
CHEMBL3231	CHEMBL4243123	CHEMBL4250547	5kkt	-1.74592	-1.13241	-0.314877	-2.26533	-0.005	-0.536191
CHEMBL3231	CHEMBL3218007	CHEMBL3894166	3tv7	1.9095999999999995	-0.207947	0.3957748309529831	0.218473375180927	-0.301	-0.21011
CHEMBL3231	CHEMBL4240949	CHEMBL4242549	4yve	1.41856	0.216288	-0.35271	1.9968033821268032	-2.266	0.3847474295762989
CHEMBL3231	CHEMBL4240458	CHEMBL4250547	5kkt	-1.41856	-2.06091	-0.134236	-1.26577	0.0499999999999998	-0.354732
CHEMBL3231	CHEMBL4237255	CHEMBL4243658	5kkt	-1.7732	-2.53726	0.7719108138961279	-0.115312	-0.572	0.8199759048771504
CHEMBL3231	CHEMBL4237255	CHEMBL4245197	5kkt	-1.52768	-4.74489	1.2227617390463208	1.0029036003011444	0.1380000000000008	0.770859211739749
CHEMBL3231	CHEMBL4237255	CHEMBL4250547	5kkt	-2.1824	-2.53462	0.1705230358975116	0.295813175584547	-0.15	0.3874761347505995
CHEMBL3231	CHEMBL4237255	CHEMBL4249925	5kkt	-1.7732	0.52249	-0.0250564	-0.399826	0.5840000000000005	0.1691797208065999
CHEMBL3231	CHEMBL4237255	CHEMBL4244717	5kkt	-1.7732	-2.62887	0.476788298808821	0.4965436271793034	-0.213	0.5157252779426997
CHEMBL3231	CHEMBL4237255	CHEMBL4245089	5kkt	-1.52768	0.454288	-0.498127	-0.103748	0.4950000000000001	0.2933358062372502
CHEMBL3231	CHEMBL4237255	CHEMBL4244623	5kkt	-1.52768	-0.00860596	-0.685232	-0.18368	0.4560000000000004	0.2169320613568501
CHEMBL3231	CHEMBL4237255	CHEMBL4240605	5kkt	-1.52768	-2.48905	0.6127215276935495	0.6916370530315286	-0.545	-0.163722
CHEMBL3231	CHEMBL3218017	CHEMBL3218020	3twj	1.9232400000000005	0.121416	-0.101274	0.2353595849045442	-0.745	0.215567708769699
CHEMBL3231	CHEMBL3218011	CHEMBL3218020	3tv7	4.37844	-1.6065	0.1347791174949814	0.6149024968940647	-0.326	-0.304251
CHEMBL3231	CHEMBL3218006	CHEMBL3218017	3tv7	1.48676	-0.723482	0.5962341295524294	0.8702498038788881	0.451	-0.855449
CHEMBL3231	CHEMBL3218006	CHEMBL3932202	3tv7	1.6095199999999998	0.210903	0.6573910169857646	-0.0593249	-1.232	-0.0600315
CHEMBL3231	CHEMBL3218006	CHEMBL3965107	3tv7	2.85076	0.40987	0.7121270662914697	0.389557468949093	-1.544	0.0545741034860007
CHEMBL3231	CHEMBL3218006	CHEMBL3218020	3tv7	3.41	-0.894783	0.3339142012572867	1.03604955305212	-0.294	-0.639881
CHEMBL3231	CHEMBL3218011	CHEMBL3218019	3tv7	3.58732	-1.22729	0.335375308868759	0.375546290992179	0.0769999999999999	-0.286514
CHEMBL3231	CHEMBL3218011	CHEMBL3218018	3tv7	3.31452	-0.891323	0.0590079189438609	0.3585172348735716	0.1640000000000001	-0.0545741
CHEMBL3231	CHEMBL3218006	CHEMBL3218018	3tv7	2.34608	-0.166393	0.3278797409601658	1.215233041466307	0.1960000000000001	-0.390205
CHEMBL3231	CHEMBL3218020	CHEMBL3932202	3tv7	-1.5686	1.22813	0.4370799980623125	-0.880668	-0.938	0.5798498495387499
CHEMBL3231	CHEMBL3218011	CHEMBL3965107	3tv7	4.05108	-0.6266	0.5080021194023258	0.2013138254176759	-1.576	0.3902048399249
CHEMBL3231	CHEMBL3218017	CHEMBL3965107	3tv7	1.59588	1.51655	0.3381032821551082	-0.324197	-1.995	0.9100231756290498
CHEMBL3231	CHEMBL3218006	CHEMBL3218019	3tv7	2.6188800000000003	-0.324551	0.5151132535198086	1.0081422194693868	0.1089999999999999	-0.622145
CHEMBL3231	CHEMBL3218011	CHEMBL3932202	3tv7	2.80984	-0.60594	0.3934857245609104	-0.0344721	-1.264	0.2755992226042991
CHEMBL3231	CHEMBL3218285	CHEMBL3966306	3tv7	-1.73228	-0.0138645	-0.00982242	-1.12911	0.0030000000000001	0.0068217629357505
CHEMBL3231	CHEMBL3218008	CHEMBL3218013	3tv7	-1.88232	1.28592	0.2135682802720395	2.6981641962245027	-0.351	0.1978311251367497
CHEMBL3231	CHEMBL3218274	CHEMBL3218294	3twj	2.41428	-0.301544	0.1273089841018556	1.476360058585368	-0.441	-0.0436593
CHEMBL3231	CHEMBL3218021	CHEMBL3218291	3tv7	3.2736000000000005	0.297564	0.3663558447344092	1.735028432876454	-0.366	-0.290607
CHEMBL3231	CHEMBL3218024	CHEMBL3908001	3tv7	2.2505999999999995	0.594648	0.507181572772754	0.4088993649407667	0.484	0.4133988339064505
CHEMBL3231	CHEMBL3218277	CHEMBL3218284	3tv7	1.8004800000000003	-0.543837	0.7052582890857025	1.5601501007125247	-0.248	-0.330173
CHEMBL3231	CHEMBL3218282	CHEMBL3218284	3tv7	1.7732	0.301767	0.2640250128511628	-0.388083	0.6970000000000001	0.0259226991558492
CHEMBL3231	CHEMBL3218011	CHEMBL3218017	3tv7	2.4552	-1.7121	0.4190956895841258	0.3299335578337541	0.419	-0.519818
CHEMBL3231	CHEMBL3218021	CHEMBL3958434	3tv7	1.99144	-0.751242	0.6773697478838244	0.573155465829719	-0.655	0.2264825294669012
CHEMBL3231	CHEMBL3218005	CHEMBL3218285	3tv7	1.7595600000000002	0.948898	0.2582661201388201	2.0936768094078024	0.1480000000000001	0.5389192719242484
CHEMBL3231	CHEMBL3218287	CHEMBL3914256	3tv7	-1.9778	0.475475	0.0456165655485937	-0.696272	0.0569999999999999	-0.0300158
CHEMBL3231	CHEMBL3218005	CHEMBL3954084	3tv7	3.382720000000001	0.160366	0.9061650407534364	1.8845312187680052	-0.192	-0.0382019
CHEMBL3231	CHEMBL3218285	CHEMBL3218287	3tv7	1.6640799999999998	-0.638235	0.2843627430248656	0.5202610698477989	-0.123	-0.00409306
CHEMBL3231	CHEMBL3218013	CHEMBL3954084	3tv7	2.83712	-0.473366	0.290810473697512	-0.663678	0.322	-0.618052
CHEMBL3231	CHEMBL3218023	CHEMBL3954084	3twj	2.591600000000001	-0.296411	0.3954367301008772	0.4213363569945121	0.1879999999999997	-0.976876
CHEMBL3231	CHEMBL3218005	CHEMBL3218025	3tv7	1.59588	-0.111275	0.5480770335787889	1.4641808137552452	-0.163	0.5825785547130486
CHEMBL3231	CHEMBL3218008	CHEMBL3218023	3tv7	-1.6368	1.1546	0.2181766256668662	2.0683113073389845	-0.217	0.5566558555572012
CHEMBL3231	CHEMBL3218005	CHEMBL3914256	3tv7	1.48676	0.721073	0.7706468642803492	0.1674848060733622	0.0820000000000003	0.5048104572454992
CHEMBL3231	CHEMBL3218005	CHEMBL3913793	3tv7	3.219040000000001	-1.01599	1.0482913311495703	0.4682857184916557	-0.953	0.1200630276691985
CHEMBL3231	CHEMBL3218005	CHEMBL3218028	3tv7	2.0460000000000003	-0.0898914	0.4303340193452353	0.8238495525102605	-0.073	0.130977848366399
CHEMBL3231	CHEMBL3218005	CHEMBL3218008	3tv7	2.4279200000000003	-0.503441	0.291745556648329	-0.68508	-0.163	0.3820187244019983
CHEMBL3231	CHEMBL3218013	CHEMBL3913793	3tv7	2.6734400000000003	-2.27081	0.5273812761491428	-1.37671	-0.439	-0.459787
CHEMBL3231	CHEMBL3218013	CHEMBL3218028	3tv7	1.54132	-0.79018	-0.194789	-2.13177	0.4410000000000003	-0.448872
CHEMBL3231	CHEMBL3218289	CHEMBL3914256	3tv7	-1.6368	0.632769	0.2034267127384127	-0.492273	0.3940000000000005	-0.144621
CHEMBL3231	CHEMBL3218023	CHEMBL3913793	3tv7	2.4279200000000003	-2.10571	0.5232098536091935	-0.911	-0.573	-0.818612
CHEMBL3231	CHEMBL3218025	CHEMBL3913793	3tv7	1.5822400000000003	-0.964418	0.3810187618997669	-0.738503	-0.79	-0.462516
CHEMBL3231	CHEMBL3218280	CHEMBL3914256	3twj	1.868679999999999	1.11686	-0.75566	-0.806233	0.2299999999999999	0.3997553080349494
CHEMBL3231	CHEMBL3218278	CHEMBL3914256	3tv7	2.441559999999999	0.126411	0.0817110590560387	-0.526777	0.0529999999999999	-0.109148
CHEMBL3231	CHEMBL3218279	CHEMBL3914256	3tv7	1.8004799999999994	0.475449	0.0455200115917873	-0.696703	0.0569999999999999	-0.0300158
CHEMBL3231	CHEMBL3218281	CHEMBL3914256	3tv7	1.93688	0.632771	0.2034267127384127	-0.498391	0.3940000000000005	-0.144621
CHEMBL3231	CHEMBL3218277	CHEMBL3914256	3tv7	2.714359999999999	0.05163	0.3041959949745828	-0.58701	-0.066	-0.0341088
CHEMBL3231	CHEMBL3218025	CHEMBL3954084	3tv7	1.7459200000000004	0.32593	0.2800113348372453	0.360632754747661	-0.029	-0.62078
CHEMBL3231	CHEMBL3218005	CHEMBL3218286	3tv7	2.05964	0.867249	0.5379203997398215	1.676103626679494	0.0290000000000003	0.613958664217499
CHEMBL3231	CHEMBL3218005	CHEMBL3218289	3tv7	3.08264	0.353781	0.5092798392971791	1.8224794251980947	-0.312	0.6494318314833993
CHEMBL3231	CHEMBL3218005	CHEMBL3218288	3twj	1.8550400000000005	-0.31683	0.7825139287836834	1.4500016383936194	-0.145	0.0955046811004987
CHEMBL3231	CHEMBL3218287	CHEMBL3218288	3twj	-1.5686	-0.930756	0.352696699911959	-0.190187	-0.17	-0.439322
CHEMBL3231	CHEMBL3218005	CHEMBL3218287	3tv7	3.42364	0.610067	0.5346882722360534	2.4884005630591743	0.0250000000000003	0.5348262141627984
CHEMBL3231	CHEMBL3218006	CHEMBL3218026	3tv7	1.4322	0.273396	-0.109771	-1.23385	-0.131	-0.34791
CHEMBL3231	CHEMBL3218006	CHEMBL3218014	3twj	1.99144	-1.59141	0.8321104239288433	0.2380781012492346	-0.698	-1.2593
CHEMBL3231	CHEMBL3923247	CHEMBL3965107	3tv7	1.6368000000000005	0.69586	0.5264991682719428	0.9792335435929947	-1.384	0.4570581166952507
CHEMBL3231	CHEMBL3218009	CHEMBL3932202	3tv7	1.71864	1.17035	0.1775505763208466	0.2589982534765679	-0.904	0.8950152971703993
CHEMBL3231	CHEMBL3218006	CHEMBL3218016	3tv7	2.0460000000000003	-0.767601	0.6427540203457242	1.946606664817268	-0.032	-0.51709
CHEMBL3231	CHEMBL3218011	CHEMBL3218026	3tv7	2.40064	-0.609697	-0.365757	-1.41237	-0.163	-0.0122792
CHEMBL3231	CHEMBL3218011	CHEMBL3218014	3twj	2.95988	-2.08792	0.7263394523261583	0.7522830631111908	-0.73	-0.923667
CHEMBL3231	CHEMBL3218011	CHEMBL3218024	3tv7	1.705	-1.18085	-0.0479199	-0.193706	-0.229	-0.533462
CHEMBL3231	CHEMBL3218011	CHEMBL3923247	3tv7	2.41428	-0.892578	-0.077059	-0.977424	-0.192	-0.0668533
CHEMBL3231	CHEMBL3218020	CHEMBL3218024	3tv7	-2.67344	-0.0415115	-0.38282	-0.827406	0.0969999999999995	-0.229211
CHEMBL3231	CHEMBL3218009	CHEMBL3218020	3tv7	3.2872400000000006	0.118477	-0.108111	0.8700115780508949	0.0340000000000006	0.3151654476316494
CHEMBL3231	CHEMBL3218011	CHEMBL3218021	3tv7	1.6095199999999998	0.0383282	-0.0659246	0.1821663738667019	-0.523	-0.17873
CHEMBL3231	CHEMBL3218016	CHEMBL3218020	3tv7	1.364	-0.177797	-0.41558	-0.881033	-0.262	-0.122792
CHEMBL3231	CHEMBL3218005	CHEMBL3218020	3tv7	2.591600000000001	-0.403826	0.84994990147182	1.918571186637498	-0.448	0.2210251191182983
CHEMBL3231	CHEMBL3218018	CHEMBL3218021	3tv7	-1.705	1.00082	-0.269013	-0.528223	-0.687	-0.124156
CHEMBL3231	CHEMBL3218019	CHEMBL3218021	3tv7	-1.9778	1.21974	-0.480782	-0.634001	-0.6	0.1077838543848486
CHEMBL3231	CHEMBL3218016	CHEMBL3218021	3tv7	-1.40492	1.90251	-0.585623	-1.39585	-0.459	0.0027287051742987
CHEMBL3231	CHEMBL3218011	CHEMBL3218016	3tv7	3.01444	-1.36035	0.4881027701130496	1.614351215176997	-0.064	-0.181459
CHEMBL3231	CHEMBL3218005	CHEMBL3218011	3tv7	-1.78684	0.994236	0.6570214874967116	2.0927417264569854	-0.122	0.5252757460527491
CHEMBL3231	CHEMBL3218021	CHEMBL3965107	3tv7	2.34608	-0.564112	0.558236421473571	0.1372189173160758	-1.053	0.5689350288415511
CHEMBL3231	CHEMBL3218005	CHEMBL3218018	3tv7	1.52768	0.0770206	0.7364118444578447	1.789511109047184	0.0420000000000002	0.4707016425667483
CHEMBL3231	CHEMBL3218009	CHEMBL3218019	3tv7	2.4961200000000003	0.464407	0.1281019901732779	0.7594046464404421	0.4370000000000003	0.3329020312646005
CHEMBL3231	CHEMBL3218005	CHEMBL3218019	3tv7	1.8004800000000003	-0.0632782	1.0415424363733952	1.557692186899324	-0.045	0.2387617027512494
CHEMBL3231	CHEMBL3218009	CHEMBL3218016	3tv7	1.9232400000000005	0.0971222	0.2680355661308622	1.7662761121561543	0.2960000000000002	0.4379571804751503
CHEMBL3231	CHEMBL3218009	CHEMBL3218018	3tv7	2.22332	0.616344	-0.200264	0.8095376154580257	0.5240000000000005	0.5648419710800994
CHEMBL3231	CHEMBL3218295	CHEMBL3914256	3tv7	2.0323599999999997	0.223463	0.1916288236370187	-0.776857	0.2310000000000003	-0.050481
CHEMBL3231	CHEMBL3218026	CHEMBL3965107	3tv7	1.65044	0.260225	0.7871031577910886	1.3072584394949365	-1.413	0.40248401320925
CHEMBL3231	CHEMBL3218024	CHEMBL3965107	3tv7	2.34608	1.24065	0.3508275060300245	0.3190015762812369	-1.347	0.9236667015005507
CHEMBL3231	CHEMBL3218009	CHEMBL3218014	3twj	1.8686800000000003	-1.30697	0.4917473579759273	1.2101669557947068	-0.37	-0.304251
CHEMBL3231	CHEMBL3218018	CHEMBL3218024	3tv7	-1.60952	-0.529106	-0.268234	-0.77553	-0.393	-0.478888
CHEMBL3231	CHEMBL3218019	CHEMBL3218024	3tv7	-1.88232	-0.392418	-0.492649	-0.861074	-0.306	-0.246948
CHEMBL3231	CHEMBL3218009	CHEMBL3965107	3tv7	2.95988	1.41647	0.2813193493460631	0.510703038140375	-1.216	1.0096209144910002
CHEMBL3231	CHEMBL3218005	CHEMBL3965107	3tv7	2.3051600000000008	0.729052	1.1913480064013071	1.321584713837738	-1.698	0.9154805859776493
CHEMBL3231	CHEMBL3218014	CHEMBL3218020	3twj	1.41856	1.43075	-0.635034	-0.0578139	0.4039999999999999	0.6194160745661001
CHEMBL3231	CHEMBL4241204	CHEMBL4242549	4yve	1.4458399999999996	0.452988	-0.403413	-0.184759	-1.76	0.5007173994840493
CHEMBL3231	CHEMBL4248852	CHEMBL4251324	5uzj	-2.07328	-1.36936	0.7669096105394627	0.4037457569954008	0.3289999999999997	0.2373973501640982
CHEMBL3231	CHEMBL3581123	CHEMBL4248852	5hvu	1.6095199999999998	-3.55789	1.5503599183002288	0.1561705878992635	-0.756	-1.00007
CHEMBL3231	CHEMBL4237479	CHEMBL4242549	4yve	2.33244	1.96709	-0.50536	-0.581818	-0.121	0.1800945415037986
CHEMBL3231	CHEMBL4242549	CHEMBL4251324	4yve	-2.1824	-0.81312	0.4971001084572064	0.3808180398318421	1.0650000000000004	-0.229211
CHEMBL3231	CHEMBL3581123	CHEMBL4242549	5hvu	1.71864	-6.77502	1.7319471304293752	0.8996839374044442	-1.492	-0.533462
CHEMBL3231	CHEMBL4237479	CHEMBL4248852	5uzj	2.22332	2.25355	-0.946863	-0.730324	0.6150000000000002	-0.286514
CHEMBL3231	CHEMBL3218020	CHEMBL3218021	3tv7	-2.76892	2.07307	-0.366181	-0.582919	-0.197	0.1255204380177996
CHEMBL3231	CHEMBL3218020	CHEMBL3923247	3tv7	-1.96416	0.848917	-0.325845	-1.38347	0.1339999999999994	0.2373973501641
CHEMBL3231	CHEMBL3218020	CHEMBL3218026	3tv7	-1.9778	1.18122	-0.665078	-1.7308	0.1629999999999993	0.2919714536501008
CHEMBL3231	CHEMBL3581123	CHEMBL3581127	5hvu	1.48676	-0.154812	0.1165158393630686	-0.38522	-0.288	-0.814518
CHEMBL3231	CHEMBL2023149	CHEMBL2023154	3v8s	-2.07328	0.141701	-0.0333317	0.0259396214541827	0.274	-0.41067
CHEMBL3231	CHEMBL3581128	CHEMBL4242549	4yve	1.7732	-5.72418	0.4717616609366885	0.3307252273780896	-0.326	0.4065770709706999
CHEMBL3231	CHEMBL3581127	CHEMBL3581128	4yve	-1.54132	-0.844553	0.5854693353882079	0.9618518873284322	-0.878	-0.12552
CHEMBL3231	CHEMBL3581128	CHEMBL4248852	4yve	1.6640799999999998	-3.6149	0.2892042111442635	-0.119339	0.4100000000000001	-0.0600315
CHEMBL3231	CHEMBL1667963	CHEMBL38380	2esm	1.6095199999999998	2.45202	-0.785631	-0.902231	0.0889999999999999	0.0995977388619504
CHEMBL3231	CHEMBL3581128	CHEMBL4249925	5kks	-1.51404	-2.75937	0.9220800812948968	0.9846057344682616	-0.508	-0.54847
CHEMBL3231	CHEMBL3218291	CHEMBL3889585	3tv7	-1.96416	-3.02434	0.1424630952219738	-2.02185	0.3020000000000005	0.4857095210254005
CHEMBL3231	CHEMBL3218290	CHEMBL3889585	3tv7	-1.67772	-1.77884	0.2803118509276412	-2.02574	0.088	0.3588247304204497
CHEMBL3231	CHEMBL3218011	CHEMBL3944452	3twj	3.21904	-0.892031	-0.542699	-1.3649	0.2549999999999999	-0.653525
CHEMBL3231	CHEMBL3218011	CHEMBL3218022	3tv7	2.318799999999999	-1.13497	0.0305296857910171	-0.00665935	-0.255	-0.399755
CHEMBL3231	CHEMBL3218011	CHEMBL3963845	3twj	2.95988	-0.318283	-0.577789	-2.22086	0.387	-0.244219
CHEMBL3231	CHEMBL3218011	CHEMBL3218023	3tv7	2.5370399999999997	-0.46365	-0.143326	-0.0606347	-0.258	0.4133988339064505
CHEMBL3231	CHEMBL3218011	CHEMBL3218027	3tv7	1.7459199999999993	-0.655949	-0.219746	-0.305422	0.3780000000000001	-0.259227
CHEMBL3231	CHEMBL3218011	CHEMBL3218013	3tv7	2.29152	-0.352489	-0.157146	0.689014948890772	-0.392	0.054574103485999
CHEMBL3231	CHEMBL3218011	CHEMBL3973907	3twj	3.3008800000000003	-1.10001	-0.651777	-0.924253	0.2560000000000002	-0.163722
CHEMBL3231	CHEMBL3218009	CHEMBL3926492	3twj	1.71864	0.834719	-0.737855	-0.414262	0.4760000000000004	0.3151654476316494
CHEMBL3231	CHEMBL3218011	CHEMBL3954084	3tv7	5.12864	-0.891294	0.1935863093083148	0.146429988616842	-0.07	-0.563478
CHEMBL3231	CHEMBL3218011	CHEMBL3218028	3tv7	3.83284	-1.18917	-0.294577	-0.905249	0.0489999999999999	-0.394298
CHEMBL3231	CHEMBL3217759	CHEMBL3218011	3tv7	-2.22332	-0.861484	-0.0607344	-0.506806	-0.564	0.5184539831170003
CHEMBL3231	CHEMBL3218024	CHEMBL3954084	3tv7	3.42364	0.585342	0.1717178101113499	0.3548783981272489	0.1589999999999998	-0.0300158
CHEMBL3231	CHEMBL3217759	CHEMBL3954084	3tv7	2.90532	-1.70831	0.2034116464330721	-0.417663	-0.634	-0.0450236
CHEMBL3231	CHEMBL3218009	CHEMBL3954084	3tv7	4.03744	0.67877	0.0215517878408483	0.7479924871564243	0.29	0.0559384560731501
CHEMBL3231	CHEMBL3218021	CHEMBL3973907	3twj	1.59588	-0.979363	-0.43934	-0.57565	0.7789999999999999	0.0150078784586504
CHEMBL3231	CHEMBL3218021	CHEMBL3944452	3twj	1.5140399999999994	-1.00641	-0.329488	-0.957349	0.7779999999999996	-0.474795
CHEMBL3231	CHEMBL3218027	CHEMBL3954084	3tv7	3.382720000000001	-0.138565	0.3940217934251261	0.15884504947612	-0.448	-0.304251
CHEMBL3231	CHEMBL3218021	CHEMBL3954084	3tv7	3.42364	-0.90303	0.3260525059285885	0.1317451908830428	0.4529999999999994	-0.384747
CHEMBL3231	CHEMBL3954084	CHEMBL3973907	3twj	-1.82776	-0.0296898	-0.870903	-1.43154	0.3260000000000005	0.3997553080349494
CHEMBL3231	CHEMBL3944452	CHEMBL3954084	3twj	1.9096000000000009	-0.0918446	0.6304456588988652	1.78823484718188	-0.325	0.0900472707519011
CHEMBL3231	CHEMBL3218022	CHEMBL3954084	3twj	2.809840000000001	0.317196	0.3306031781545845	0.2672103619068975	0.1849999999999996	-0.163722
CHEMBL3231	CHEMBL3954084	CHEMBL3963845	3twj	-2.16876	0.635792	-0.759573	-2.26501	0.4570000000000003	0.3192585053930994
CHEMBL3231	CHEMBL3218026	CHEMBL3954084	3tv7	2.728	-0.211649	0.5763017315933741	1.785841086668839	0.0929999999999999	-0.551198
CHEMBL3231	CHEMBL3218009	CHEMBL3218012	3tv7	1.48676	1.30085	-0.473772	-1.27326	0.5340000000000003	0.5143609253555503
CHEMBL3231	CHEMBL3218011	CHEMBL3218025	3tv7	3.3827199999999995	-0.971889	-0.161844	-0.119811	-0.041	0.0573028086602995
CHEMBL3231	CHEMBL3218011	CHEMBL3218012	3tv7	2.57796	-0.387135	-0.301573	-1.6191	0.1739999999999999	-0.105055
CHEMBL3231	CHEMBL3218012	CHEMBL3954084	3tv7	2.5506800000000003	-0.571739	0.4890482212739935	1.2938860404838082	-0.244	-0.458422
CHEMBL3231	CHEMBL3218021	CHEMBL3218025	3tv7	1.7732	-1.26429	-0.0295732	-0.352409	0.4819999999999993	0.2360329975769506
CHEMBL3231	CHEMBL3218009	CHEMBL3218025	3tv7	2.29152	0.388892	-0.336508	0.1790778825239297	0.3189999999999999	0.6767188832263997
CHEMBL3231	CHEMBL3218011	CHEMBL3926492	3tv7	2.80984	-1.07133	-0.75346	-1.93345	0.1160000000000001	-0.304251
CHEMBL3231	CHEMBL3926492	CHEMBL3954084	3twj	2.3188000000000004	-0.068285	0.6539871660017702	1.3325591402504615	-0.186	-0.259227
CHEMBL3231	CHEMBL3218024	CHEMBL3218025	3tv7	1.6777199999999994	0.303836	-0.181241	-0.105969	0.1879999999999997	0.5907646702359504
CHEMBL3231	CHEMBL3218025	CHEMBL3218027	3tv7	-1.6368	0.234018	-0.127159	-0.0675494	0.4190000000000005	-0.31653
CHEMBL3231	CHEMBL3218009	CHEMBL3963845	3twj	1.8686800000000003	1.32548	-0.695356	-1.54271	0.7470000000000003	0.3751969614662496
CHEMBL3231	CHEMBL3218022	CHEMBL3218028	3twj	1.5140400000000005	0.0666409	-0.224865	-1.18165	0.3039999999999998	0.0054574103486011
CHEMBL3231	CHEMBL3218024	CHEMBL3218028	3tv7	2.1278399999999995	0.356213	-0.308989	-1.00022	0.278	0.1391639638893007
CHEMBL3231	CHEMBL3217759	CHEMBL3218028	3tv7	1.6095199999999998	-2.16391	-0.283451	-1.5469	-0.515	0.1241560854306502
CHEMBL3231	CHEMBL3218009	CHEMBL3218028	3tv7	2.74164	0.445339	-0.466001	-0.687829	0.4090000000000002	0.2251181768797501
CHEMBL3231	CHEMBL3218026	CHEMBL3218028	3tv7	1.4322	-0.483631	0.0425247328881049	0.8925195852084195	0.2120000000000002	-0.382019
CHEMBL3231	CHEMBL3218027	CHEMBL3218028	3tv7	2.086920000000001	-0.426407	-0.115617	-1.15201	-0.329	-0.135071
CHEMBL3231	CHEMBL3218009	CHEMBL3218023	3tv7	1.4458399999999996	1.01628	-0.311521	0.4849982201948271	0.1020000000000003	1.0328149084725506
CHEMBL3231	CHEMBL3218027	CHEMBL3973907	3twj	1.5549600000000008	-0.365479	-0.4429	-0.947024	-0.122	0.0955046811005004
CHEMBL3231	CHEMBL3218024	CHEMBL3973907	3twj	1.59588	0.735695	-0.562077	0.2849558775456	0.4850000000000003	0.3697395511176502
CHEMBL3231	CHEMBL3218009	CHEMBL3973907	3twj	2.20968	0.684588	-0.815491	-0.546173	0.6160000000000005	0.4556937641080996
CHEMBL3231	CHEMBL3218005	CHEMBL3944452	3twj	1.4731200000000002	0.145607	0.1644320364545427	0.5217075161621387	0.133	-0.128249
CHEMBL3231	CHEMBL3218005	CHEMBL3973907	3twj	1.5549600000000008	0.144241	0.0443768354236584	1.1504744970401504	0.1340000000000003	0.3615534355947485
CHEMBL3231	CHEMBL3218021	CHEMBL3218028	3tv7	2.22332	-1.09687	-0.159058	-1.35568	0.5719999999999996	-0.215568
CHEMBL3231	CHEMBL3218024	CHEMBL3944452	3twj	1.5140399999999994	0.776884	-0.450397	-0.159795	0.484	-0.120063
CHEMBL3231	CHEMBL3218009	CHEMBL3944452	3twj	2.1278399999999995	0.657429	-0.716478	-0.893975	0.6150000000000002	-0.0341088
CHEMBL3231	CHEMBL3218027	CHEMBL3944452	3twj	1.4731200000000002	-0.398424	-0.324665	-1.58318	-0.123	-0.394298
CHEMBL3231	CHEMBL3218005	CHEMBL3962641	3twj	2.3597200000000007	1.39664	0.1410076577254145	-1.6708	0.2080000000000001	0.5075391624197998
CHEMBL3231	CHEMBL3218298	CHEMBL3926492	3twj	-1.44584	-1.03681	1.067823580999042	2.5004583054268728	-0.15	0.0068217629357487
CHEMBL3231	CHEMBL3581122	CHEMBL3581123	5hvu	-2.046	0.054718	0.0968546349001441	0.6732293489726143	-0.045	0.3192585053931012
CHEMBL3231	CHEMBL3218005	CHEMBL3218298	3twj	2.50976	0.989832	-0.624574	-2.04031	0.1440000000000001	0.2142033561825496
CHEMBL3231	CHEMBL3581119	CHEMBL3581122	5hvu	1.41856	0.250895	0.2203128819612092	0.6639105151128831	-0.081	0.135070906127849
CHEMBL3231	CHEMBL3581122	CHEMBL3581124	5hvu	-1.5004	0.211666	-0.105876	1.2430973631773417	-0.149	-0.395662
CHEMBL4342	CHEMBL4160502	CHEMBL4171084	5ow8	-1.88232	1.26747	0.7038580947087256	-0.0678368	-1.537	0.529368803814199
CHEMBL4342	CHEMBL4163859	CHEMBL4171797	5ow8	-1.48676	1.99686	-0.290077	-1.23943	0.08	0.1896450096138497
CHEMBL4342	CHEMBL4163859	CHEMBL4175583	5ow8	-2.01872	-0.903927	0.7290747157602528	0.1177082645293001	-0.598	-0.332902
CHEMBL4342	CHEMBL4175583	CHEMBL4176269	5ow8	1.4049200000000004	3.58871	-1.1228	-1.16189	1.0410000000000004	0.8458986040329997
CHEMBL4342	CHEMBL4163859	CHEMBL4175643	5ow8	-1.66408	1.03499	-0.104607	0.0004827495336218	-0.178	0.1432570216507489
CHEMBL4342	CHEMBL4163859	CHEMBL4171084	5ow8	-2.78256	1.80745	0.2287202853494755	-0.21771	-1.502	0.2032885354853491
CHEMBL4342	CHEMBL4163859	CHEMBL4173359	5ow8	-1.705	-0.530376	0.3030921046026377	0.2550055813092552	-0.758	-0.0859542
CHEMBL4342	CHEMBL4172222	CHEMBL4176269	5ow8	1.4322	0.734264	-0.712364	-1.74581	0.33	0.1364352587150001
CHEMBL4342	CHEMBL4163859	CHEMBL4176544	5ow8	-2.48248	0.824398	0.2218806687346901	-0.838647	-1.186	-0.398391
CHEMBL4342	CHEMBL4176269	CHEMBL4176544	5ow8	-1.86868	-1.07684	1.2180403153597978	0.4936373692797572	-1.629	-0.911388
CHEMBL4342	CHEMBL4163859	CHEMBL4174522	5ow8	-1.92324	1.36856	0.1815677717351584	-0.716871	0.0619999999999993	0.2578626389713498
CHEMBL4342	CHEMBL4204160	CHEMBL4215835	5owc	-1.85504	0.625782	0.0677560962384064	0.0784858622552314	0.3079999999999998	0.0450236353759496
CHEMBL4342	CHEMBL4204160	CHEMBL4217510	5owc	-1.4322	0.390009	0.044118197181978	-0.717662	0.7110000000000003	-0.313801
CHEMBL4342	CHEMBL4171084	CHEMBL4176269	5ow8	2.16876	0.594582	-0.962935	-1.00268	1.9450000000000005	0.3097080372830501
CHEMBL4342	CHEMBL4207266	CHEMBL4210991	6g5j	-1.52768	-0.226315	0.0984853599491607	-2.02168	0.0170000000000003	-0.427042
CHEMBL4342	CHEMBL4160483	CHEMBL4176269	5ow8	1.59588	1.73018	-0.863773	-1.75462	1.5590000000000002	0.0791324500547006
CHEMBL4342	CHEMBL4160483	CHEMBL4163859	5ow8	2.20968	-0.0265579	-0.236918	-0.715162	1.1160000000000003	-0.433864
CHEMBL4342	CHEMBL4161605	CHEMBL4163859	5ow8	1.41856	-0.924419	0.2590988170146344	0.6211734819847048	-0.259	0.182823246678101
CHEMBL4342	CHEMBL4163859	CHEMBL4172222	5ow8	-2.046	1.03081	-0.0669858	0.14873889991029	0.1129999999999995	0.376561314053399
CHEMBL4342	CHEMBL4160502	CHEMBL4176544	5ow8	-1.58224	0.418259	0.6494735925276346	-0.576875	-1.221	-0.0723107
CHEMBL4342	CHEMBL4160366	CHEMBL4176269	5owc	-1.95052	0.132824	0.3029417655557981	-0.13629	-0.409	-0.272871
CHEMBL4342	CHEMBL4166071	CHEMBL4176269	5ow8	-1.99144	-0.058342	0.4510380389423262	1.1208827343200092	-0.184	-0.704006
CHEMBL4342	CHEMBL4176269	CHEMBL4176688	5ow8	1.3776399999999998	0.380711	-0.378276	-1.34655	0.0200000000000004	-0.0586672
CHEMBL4342	CHEMBL4168405	CHEMBL4176269	5owc	-1.86868	0.677341	0.1262856093616771	-0.128315	-0.327	0.1418926690635995
CHEMBL248	CHEMBL3906615	CHEMBL3940930	3q77	1.59588	-3.80699	0.211819778836113	1.026033538062998	-0.398	-0.452965
CHEMBL248	CHEMBL3910942	CHEMBL3940930	5a0a	1.59588	-5.99491	-0.340677	-0.000100442	-0.549	-0.757216
CHEMBL248	CHEMBL3934586	CHEMBL3940930	3q77	1.59588	-3.66932	0.0847852333586553	1.3405572423436416	-0.178	-0.313801
CHEMBL248	CHEMBL3908888	CHEMBL3910007	3q77	1.3640000000000012	0.252598	-0.0180809	0.0963653546091668	-0.73	0.1582649001093994
CHEMBL248	CHEMBL3908888	CHEMBL3918926	5a0a	1.5822400000000014	2.07916	-0.303133	-0.635032	0.2030000000000011	0.0627602190088989
CHEMBL248	CHEMBL3891848	CHEMBL3978665	5a0a	1.41856	-1.03552	0.3819789553594849	0.8667487509249543	-1.71	-0.103691
CHEMBL248	CHEMBL4107303	CHEMBL4113572	5a0a	3.2054	-0.165129	0.2226172976635474	-0.239258	0.096	0.2769635751914503
CHEMBL248	CHEMBL3890353	CHEMBL3899311	5a0a	-1.41856	-0.446737	0.2387748571200064	1.46106711065152	-0.123	0.3383594416131998
CHEMBL248	CHEMBL3889573	CHEMBL3945540	3q77	-1.39128	-0.208036	-0.263805	1.1970118841880342	0.7650000000000006	-0.0368375
CHEMBL248	CHEMBL3906009	CHEMBL3916431	3q77	1.7050000000000014	-0.159914	-0.610057	-1.42153	-1.004	0.4761590529153494
CHEMBL248	CHEMBL3916431	CHEMBL3919083	5a0c	-1.7732	-0.0750351	0.4882829177640039	2.0063946245072897	-0.16	-0.0859542
CHEMBL248	CHEMBL3901892	CHEMBL3965478	5a09	2.85076	-0.488388	0.2314565208032694	-1.1705	-0.735	-0.391569
CHEMBL248	CHEMBL3913425	CHEMBL3966576	5a8z	-1.47312	0.107437	0.0142869113419274	-0.414988	-1.577	0.4638798796310013
CHEMBL248	CHEMBL3902673	CHEMBL3913425	5a0c	1.4731200000000002	0.516264	0.8836065695731851	0.736056652259358	1.92	0.2564982863842004
CHEMBL248	CHEMBL3911341	CHEMBL3913425	5a8z	1.4731200000000002	-1.09651	0.6117103031996133	0.8485890738926686	0.1319999999999996	-0.399755
CHEMBL248	CHEMBL3900281	CHEMBL3913425	5a8z	1.4731200000000002	-0.236526	0.0492428470404661	0.848128498558439	1.0969999999999995	0.2346686449897994
CHEMBL248	CHEMBL3920271	CHEMBL3944738	5a0a	1.54132	0.89979	-0.0504758	0.4279710394560087	0.423	-0.073675
CHEMBL248	CHEMBL3947326	CHEMBL3950313	3q77	1.6368000000000005	-0.254	-0.336322	-0.29005	-0.126	0.0327444620915997
CHEMBL248	CHEMBL3947326	CHEMBL3952385	3q77	1.3776399999999998	-0.437891	1.0384369954371149	-0.976935	-1.764	-0.598951
CHEMBL248	CHEMBL3940046	CHEMBL3947326	5a0a	-1.60952	0.282269	0.0443296114665962	-0.562198	-0.177	0.3492742623104004
CHEMBL248	CHEMBL3889917	CHEMBL3939549	5a0c	1.4049200000000004	0.241236	0.3199587524298046	-0.0170617	-1.813	0.1910093622009991
CHEMBL248	CHEMBL3939549	CHEMBL3946324	5a0c	-1.40492	1.54345	-0.136963	-0.0278279	2.423	0.6180517219789508
CHEMBL248	CHEMBL3939549	CHEMBL3941524	5a0c	-1.40492	-0.541855	-0.381285	0.6989987252265304	1.1329999999999991	-0.12552
CHEMBL248	CHEMBL3891848	CHEMBL3939549	5a0c	1.4049200000000004	-0.461723	0.2598330158942433	-0.960692	-2.214	0.1214273802563514
CHEMBL248	CHEMBL3939549	CHEMBL3960881	3q77	-1.40492	0.932014	0.1544184515146695	0.6321145357210829	1.9059999999999988	0.3165298002188006
CHEMBL248	CHEMBL3936106	CHEMBL3939549	3q77	1.4049200000000004	-1.92076	1.1719711177004557	-0.63791	-1.699	0.2223894717054513
CHEMBL248	CHEMBL3936661	CHEMBL3939549	3q77	1.4049200000000004	-1.24667	0.6461794177663884	-0.087407	-1.476	0.3929335450992006
CHEMBL248	CHEMBL3900859	CHEMBL3939549	3q77	1.4049200000000004	-2.10579	0.8493522713599762	-0.448221	-0.896	0.3233515631545511
CHEMBL248	CHEMBL3939549	CHEMBL3947326	5a0c	-1.40492	1.29587	0.1347763634391665	0.2602214997674344	2.289	0.2865140433014996
CHEMBL248	CHEMBL3924974	CHEMBL3939549	5a0c	1.4049200000000004	-2.07989	1.0839919946754777	-0.0221666	-1.665	0.1732727785680499
CHEMBL248	CHEMBL3924974	CHEMBL3952385	3q77	1.3776399999999998	-1.23241	1.6313379074370389	-0.812953	-1.14	-0.139164
CHEMBL248	CHEMBL3924974	CHEMBL3950313	3q77	1.6368000000000005	-0.888432	0.0507765321228266	0.0113700080547618	0.4980000000000011	0.4925312839611493
CHEMBL248	CHEMBL3924974	CHEMBL3940046	5a0a	1.6095199999999998	-1.10674	1.3811542931019625	1.1069485079226309	0.8010000000000002	0.1105125595591491
CHEMBL248	CHEMBL3922795	CHEMBL3940046	5a0a	1.4049199999999993	0.115644	0.6038808465242783	1.1436862354661497	3.0280000000000005	0.2537695812098999
CHEMBL248	CHEMBL3922795	CHEMBL3950313	3q77	1.4322	0.114447	-0.550089	0.0244418605998791	2.7250000000000014	0.6357883056119
CHEMBL248	CHEMBL3940212	CHEMBL3956012	3q77	1.82776	0.593183	-0.65629	-0.501907	0.282	0.5784854969516005
CHEMBL248	CHEMBL3940046	CHEMBL3946324	5a0a	-1.60952	0.59301	-0.701643	-0.408795	-0.043	0.6808119409878515
CHEMBL248	CHEMBL3946324	CHEMBL3952385	3q77	1.3776399999999998	-0.739504	1.300177923997985	-0.655425	-1.898	-0.930488
CHEMBL248	CHEMBL3946324	CHEMBL3950313	3q77	1.6368000000000005	-0.487131	0.0964899655095881	-0.0620797	-0.26	-0.298793
CHEMBL248	CHEMBL3940046	CHEMBL3954616	5a0a	-1.45948	0.513969	-0.122914	-1.00115	0.1829999999999998	0.2169320613568501
CHEMBL248	CHEMBL3950313	CHEMBL3954616	3q77	-1.48676	0.410759	0.6430363920683982	-0.341638	0.4859999999999989	-0.165087
CHEMBL248	CHEMBL3889917	CHEMBL3940046	5a0a	1.6095199999999998	1.42691	0.5878438175105442	1.1764503464785463	0.6530000000000005	0.1282491431920984
CHEMBL248	CHEMBL3889917	CHEMBL3952385	5a0a	1.3776399999999998	1.11788	0.795227784448473	0.4576243634237779	-1.288	-0.121427
CHEMBL248	CHEMBL3889917	CHEMBL3950313	3q77	1.6368000000000005	1.04956	-0.230574	-0.155852	0.3500000000000014	0.5102678675940986
CHEMBL248	CHEMBL3940046	CHEMBL3950257	5a0a	-1.55496	-1.5467	-0.626122	0.1147544181653044	-0.811	-0.211475
CHEMBL248	CHEMBL3950257	CHEMBL3950313	3q77	1.5822400000000014	1.17324	-0.169023	0.0462820092222783	0.5080000000000009	0.5934933754102492
CHEMBL248	CHEMBL3940046	CHEMBL3965188	5a0a	-1.5004	1.00016	0.1970303371065508	-1.42132	0.0540000000000002	0.4802521106768012
CHEMBL248	CHEMBL3950313	CHEMBL3965188	3q77	-1.52768	0.832489	0.7232040407824799	-0.154569	0.3569999999999993	0.098233386274801
CHEMBL248	CHEMBL3936106	CHEMBL3952385	3q77	1.3776399999999998	-1.01867	1.3805678412166615	-1.32818	-1.174	-0.0900473
CHEMBL248	CHEMBL3936661	CHEMBL3950313	3q77	1.6368000000000005	-0.226486	-0.235652	0.0248216367965965	0.6870000000000012	0.7121920504923
CHEMBL248	CHEMBL3936106	CHEMBL3950313	3q77	1.6368000000000005	-0.71796	-0.0659293	-0.268273	0.4640000000000004	0.5416479770985507
CHEMBL248	CHEMBL3937455	CHEMBL3950313	3q77	1.52768	-0.162134	-0.37087	-0.0730986	0.6829999999999998	0.2264825294668995
CHEMBL248	CHEMBL3936661	CHEMBL3952385	3q77	1.3776399999999998	-0.414913	0.8407291606000861	-0.612887	-0.951	0.08049680264185
CHEMBL248	CHEMBL3900859	CHEMBL3950313	3q77	1.6368000000000005	-0.883188	-0.477501	-0.14914	1.2670000000000012	0.6426100685476506
CHEMBL248	CHEMBL3900859	CHEMBL3952385	3q77	1.3776399999999998	-1.16748	1.1228724586446688	-1.3249	-0.371	0.0109148206972005
CHEMBL248	CHEMBL3900859	CHEMBL3940046	5a0a	1.6095199999999998	-1.15257	1.1727701178933574	0.9547641626853766	1.5700000000000005	0.2605913441456504
CHEMBL248	CHEMBL3940046	CHEMBL3949810	5a0a	-1.45948	-2.73429	-0.0423036	-1.24269	-2.706	0.1391639638893007
CHEMBL248	CHEMBL3949810	CHEMBL3950313	3q77	1.4867600000000012	1.67258	-0.516083	-0.00553705	2.4030000000000005	0.2428547605126993
CHEMBL248	CHEMBL4109966	CHEMBL4113572	3q77	3.2054	-0.298286	0.6873010351558155	1.24384557534095	0.1150000000000002	-0.534826
CHEMBL248	CHEMBL3891785	CHEMBL3899311	5a0a	-4.69216	0.214958	0.3964403404405016	0.0223369114400208	0.4009999999999998	-1.09012
CHEMBL248	CHEMBL3890353	CHEMBL3891785	5a0a	3.2736000000000005	-0.714397	-0.700862	0.6027094817848668	-0.524	1.42847715874605
CHEMBL248	CHEMBL3945432	CHEMBL3960429	5a0a	1.759559999999999	-0.674049	-0.100963	-1.6137	-0.594	-0.188281
CHEMBL248	CHEMBL3936661	CHEMBL3940046	5a0a	1.6095199999999998	-0.257301	0.6782567158595214	0.6422051532221329	0.9900000000000002	0.3301733260902999
CHEMBL248	CHEMBL3936106	CHEMBL3940046	5a0a	1.6095199999999998	-0.911304	1.303233629926313	0.4080750922356805	0.7669999999999995	0.1596292526965506
CHEMBL248	CHEMBL3937455	CHEMBL3940046	5a0a	1.5003999999999995	-0.18594	0.7072870562016209	0.6283745279243815	0.9859999999999988	-0.155536
CHEMBL248	CHEMBL3920985	CHEMBL3945432	5a0a	-1.59588	-1.4973	0.5256018320861189	0.4118302473393642	-2.669	-0.598951
CHEMBL248	CHEMBL3923328	CHEMBL3938445	5a0a	1.65044	-2.04884	0.2831556565615015	-0.558633	-3.574	-0.907294
CHEMBL248	CHEMBL3932947	CHEMBL3938445	3q77	1.4049199999999993	-1.00408	0.4247763347106672	0.0846855051500181	-1.073	-0.365646
CHEMBL248	CHEMBL3938445	CHEMBL3974832	3q77	-1.67772	0.496929	0.4960289427484743	0.4085491138424183	2.5250000000000004	0.5484697400343013
CHEMBL248	CHEMBL3938445	CHEMBL3945432	5a0a	-2.76892	1.38991	0.691739115099965	1.3066211995803425	1.0380000000000005	0.3315376786774511
CHEMBL248	CHEMBL3917656	CHEMBL3945432	5a0a	-1.88232	-2.21326	0.1651652633144522	0.2419334756340078	-2.396	-0.604408
CHEMBL248	CHEMBL3945432	CHEMBL3959776	5a0a	2.00508	-0.371437	0.1858943934204442	-0.950074	0.8200000000000003	-0.171908
CHEMBL248	CHEMBL3945432	CHEMBL3963301	5a0a	2.209679999999999	-0.681141	-0.399859	-1.2471	-1.239	-0.251041
CHEMBL248	CHEMBL3891848	CHEMBL3950313	3q77	1.6368000000000005	0.525398	-0.502426	-0.939413	-0.051	0.4406858856494509
CHEMBL248	CHEMBL3891848	CHEMBL3940046	5a0a	1.6095199999999998	0.689009	0.5266036603896277	0.5874985075123345	0.2519999999999989	0.0586671612474507
CHEMBL248	CHEMBL3891848	CHEMBL3952385	5a0a	1.3776399999999998	0.480091	0.6631816623416207	-0.684462	-1.689	-0.191009
CHEMBL248	CHEMBL3940046	CHEMBL3941524	5a0a	-1.60952	-1.89261	-0.555555	1.0675867321989565	-1.333	-0.0627602
CHEMBL248	CHEMBL3941524	CHEMBL3952385	5a0a	1.3776399999999998	1.55333	1.133201139970429	-1.94659	-0.608	-0.186916
CHEMBL248	CHEMBL3941524	CHEMBL3950313	3q77	1.6368000000000005	1.39535	-0.13884	-1.24041	1.0300000000000011	0.4447789434108991
CHEMBL248	CHEMBL3919316	CHEMBL3950313	3q77	1.4322	0.0877647	-0.743532	0.1691543714095337	1.502000000000001	0.2742348700171497
CHEMBL248	CHEMBL3919316	CHEMBL3940046	5a0a	1.4049199999999993	0.156286	0.566904731149483	0.7513141214741782	1.805	-0.107784
CHEMBL248	CHEMBL3940046	CHEMBL3960881	5a0a	-1.60952	-0.184055	0.0973289805134483	-0.300476	-0.56	0.3792900192277013
CHEMBL248	CHEMBL3952385	CHEMBL3960881	5a0a	-1.37764	-0.00176239	-0.120607	1.4887789062713914	1.3809999999999985	0.6289665426761513
CHEMBL248	CHEMBL3950313	CHEMBL3960881	3q77	-1.6368	-0.1028	0.3663676709740852	0.3487306975351486	-0.257	-0.00272871
CHEMBL248	CHEMBL3897664	CHEMBL3940499	3q77	-1.8414	-1.06316	0.2190221208020557	0.354088	-2.32	-0.62078
CHEMBL248	CHEMBL3897664	CHEMBL3926218	3q77	-1.8414	0.328455	1.3218802078263534	0.637391144659243	0.6120000000000001	0.3219872105674
CHEMBL248	CHEMBL3897664	CHEMBL3936234	3q77	-1.8414	0.0427761	0.0137430663201163	0.1799574185990084	0.1989999999999998	-0.341088
CHEMBL248	CHEMBL3897664	CHEMBL3957892	3q77	-1.8414	-0.811146	0.9980236564019788	0.4682975447313317	0.0909999999999993	-0.454329
CHEMBL248	CHEMBL3897664	CHEMBL3975505	3q77	-1.8414	-0.982451	0.7442208887194924	0.5270052665287606	0.0469999999999988	-0.638517
CHEMBL248	CHEMBL3912018	CHEMBL3968829	3q77	1.7459199999999993	-0.835501	-0.391374	-0.99685	-0.309	0.259226991558501
CHEMBL248	CHEMBL3897664	CHEMBL3925117	3q77	-1.8414	-0.813154	0.1515835560613871	-0.164351	-0.735	-0.092776
CHEMBL248	CHEMBL3897664	CHEMBL3953861	3q77	-1.48676	-0.377182	0.9547485293685444	-0.194356	-0.091	-0.11597
CHEMBL248	CHEMBL3897664	CHEMBL3948797	5a0a	-1.6368	0.169405	0.6858148170354422	-0.118101	0.4429999999999996	-0.560749
CHEMBL248	CHEMBL3897664	CHEMBL3902604	3q77	-1.6368	-0.915569	0.0988186007027695	-0.279311	-1.318	-0.571664
CHEMBL248	CHEMBL3896448	CHEMBL3897664	3q77	1.8414	0.575115	-0.590504	-1.10682	-0.464	0.1760014837423487
CHEMBL248	CHEMBL3891632	CHEMBL3897664	5a0a	1.8414	-1.14372	-1.0966	0.5424190689119	-0.506	0.5430123296856983
CHEMBL248	CHEMBL3897664	CHEMBL3946544	3q77	-1.8414	-0.13983	1.0656149902387355	-0.129868	0.0289999999999999	-0.279692
CHEMBL248	CHEMBL3912018	CHEMBL3941173	5a8z	1.705	-0.894533	0.6274461681098188	-1.68997	0.6639999999999997	0.6753545306392503
CHEMBL248	CHEMBL3897664	CHEMBL3974438	3q77	-1.6368	0.641075	0.4067481233427246	-0.419481	0.3039999999999985	-0.107784
CHEMBL248	CHEMBL3897664	CHEMBL3918701	3q77	-1.78684	0.659493	0.6131819410244957	0.1183858331362141	0.472999999999999	0.339723794200351
CHEMBL248	CHEMBL3897664	CHEMBL3971581	5a0a	-1.8414	1.14413	0.1432828318351293	-0.19851	0.0459999999999993	-0.454329
CHEMBL248	CHEMBL3897664	CHEMBL3982426	3q77	-1.8414	-0.171375	1.0410183557521384	-0.258927	0.0350000000000001	0.0995977388619504
CHEMBL248	CHEMBL3912644	CHEMBL3933291	5a0c	-1.39128	2.00562	-0.545165	-0.520899	1.0109999999999992	0.1623579578708511
CHEMBL248	CHEMBL3908888	CHEMBL3912644	5a0c	1.8004800000000016	-0.56365	1.0326525062060212	1.2228835655153114	-0.525	0.0054574103485993
CHEMBL248	CHEMBL3903693	CHEMBL3908888	5a8z	-1.78684	0.0114384	-0.546694	-1.51446	0.8019999999999996	0.3069793321087495
CHEMBL248	CHEMBL3903693	CHEMBL3933291	5a0a	-1.37764	0.70661	-0.578489	-0.804172	1.2880000000000005	0.4747947003282
CHEMBL248	CHEMBL3902891	CHEMBL3908888	5a0a	-1.37764	-2.61096	0.952230836343831	1.3912312213255793	-0.228	-0.155536
CHEMBL248	CHEMBL3908888	CHEMBL3973176	3q77	1.473120000000001	-0.832457	0.1954347667699957	0.3609638084569462	-0.532	0.1077838543848503
CHEMBL248	CHEMBL3908888	CHEMBL3930884	5a0c	1.3640000000000012	1.81437	-0.027089	-0.606971	0.6870000000000012	1.0901177171328502
CHEMBL248	CHEMBL3896337	CHEMBL3908888	3q77	-1.5004	-0.136875	0.5160246839912737	0.1844941382922359	0.3970000000000002	-0.156901
CHEMBL248	CHEMBL3908888	CHEMBL3924349	3q77	1.5822400000000014	-0.249794	-0.436669	-0.261221	-0.092	0.1937380673752997
CHEMBL248	CHEMBL3908888	CHEMBL3963767	3q77	1.8686800000000012	2.32607	0.3356630266997797	-2.27674	0.838000000000001	0.6003151383459997
CHEMBL248	CHEMBL3908888	CHEMBL3963348	3q77	1.623160000000002	1.21932	-0.255754	-2.04324	0.7850000000000001	0.7299286341252493
CHEMBL248	CHEMBL3908888	CHEMBL3912107	3q77	1.5822400000000014	-0.926323	0.0989997203734232	0.3846567886296736	0.2130000000000009	0.2169320613568484
CHEMBL248	CHEMBL3908888	CHEMBL3969383	3q77	1.623160000000002	-0.668034	-1.00973	-0.121051	0.2599999999999998	-0.0613959
CHEMBL248	CHEMBL3908888	CHEMBL3983293	5a0c	1.6777200000000008	-0.765501	0.7497818134197253	2.5470391094546625	-1.671	-0.0600315
CHEMBL248	CHEMBL3908888	CHEMBL3935275	3q77	1.6368000000000016	-0.406296	0.0658122188429018	-0.013775	-0.57	-0.152807
CHEMBL248	CHEMBL3908888	CHEMBL3970348	3q77	1.6777200000000008	-0.517899	-0.167226	-0.0233511	-1.385	-0.144621
CHEMBL248	CHEMBL3908888	CHEMBL3919852	3q77	1.7595600000000011	-0.938831	0.6952379000079335	1.2114459717158264	0.0210000000000007	0.2210251191183001
CHEMBL248	CHEMBL3908888	CHEMBL3947116	3q77	1.3912800000000007	0.0845394	-0.218389	0.0053932310516769	-0.377	0.2810566329529003
CHEMBL248	CHEMBL3897664	CHEMBL3957564	3q77	-1.8414	-0.356562	0.595019914944603	-0.136532	0.6059999999999999	-0.0873186
CHEMBL248	CHEMBL3897664	CHEMBL3910255	3q77	-1.8414	-0.422283	-0.314827	0.4814275058291034	-1.33	-0.0272871
CHEMBL248	CHEMBL3890240	CHEMBL3897664	3q77	1.8414	1.06526	0.1198275104789038	0.0189233098834168	-0.08	0.5580202081443488
CHEMBL248	CHEMBL3897664	CHEMBL3970758	3q77	-1.8414	0.72472	-0.0123941	-0.0200107	0.6179999999999986	-0.319259
CHEMBL248	CHEMBL3906612	CHEMBL3930098	5a0a	1.5003999999999995	3.59905	-0.61178	1.1945402810974004	0.6999999999999997	0.8472629566201508
CHEMBL248	CHEMBL3933291	CHEMBL3963767	3q77	1.4594800000000006	1.78861	0.8395547987999349	-0.495183	0.3520000000000003	0.4324997701265491
CHEMBL248	CHEMBL3897664	CHEMBL3985306	3q77	-1.8414	0.130657	0.4935582306758982	0.5210586930127932	0.3629999999999995	-0.17873
CHEMBL248	CHEMBL3897664	CHEMBL3921511	3q77	-1.8414	-0.0260258	-0.218256	0.4807402879016319	-0.35	0.1255204380178014
CHEMBL248	CHEMBL3897664	CHEMBL3952171	3q77	-1.73228	-1.4942	0.827379766055176	0.6670417955728388	-1.456	-0.00409306
CHEMBL248	CHEMBL3897664	CHEMBL3973455	5a0a	-1.8414	0.846462	0.8350971164585141	-0.302908	0.6679999999999993	-0.552563
CHEMBL248	CHEMBL3897496	CHEMBL3897664	3q77	1.8414	1.14596	-0.660493	-1.07428	0.3620000000000001	0.2755992226042991
CHEMBL248	CHEMBL3897664	CHEMBL3906968	5a0a	-1.8414	0.70145	1.1327329504818873	0.8013743510175905	-1.11	-0.346546
CHEMBL248	CHEMBL3897664	CHEMBL3937766	3q77	-1.8414	-0.894596	0.704568965115549	0.5751959781836716	0.4429999999999996	-0.859542
CHEMBL248	CHEMBL3897664	CHEMBL3939797	3q77	-1.8414	-0.665979	0.9533561111491629	0.4562140438415991	0.2149999999999998	-0.643974
CHEMBL248	CHEMBL3897664	CHEMBL3921101	3q77	-1.8414	-0.7285	0.1562152299289993	0.1353507967058927	0.7329999999999988	-0.171908
CHEMBL248	CHEMBL3897664	CHEMBL3969067	5a0a	-1.8414	0.688366	0.6716234914275738	0.002100524445185	-0.296	-0.679448
CHEMBL248	CHEMBL3897664	CHEMBL3951955	5a0a	-1.8414	0.49242	0.9250960964188328	0.0437591320925014	0.3689999999999998	-0.469337
CHEMBL248	CHEMBL3897664	CHEMBL3933380	3q77	-1.8414	-0.522755	0.9681645072628632	1.037916478888089	0.3179999999999996	0.0204652888072516
CHEMBL248	CHEMBL3897664	CHEMBL3908475	3q77	-1.8414	-0.966484	0.2413648036090415	-0.0327219	-2.094	-0.597586
CHEMBL248	CHEMBL3897664	CHEMBL3919560	3q77	-1.8414	-0.550875	0.9485851144579708	0.4654939969133547	0.5269999999999992	-0.671261
CHEMBL248	CHEMBL3897664	CHEMBL3975966	5a0a	-1.8414	0.053669	0.5308155837503847	0.4275192122990738	-0.489	-0.740843
CHEMBL248	CHEMBL3897664	CHEMBL3946063	3q77	-1.8414	0.488146	0.1519896982924505	0.7098188435119758	0.641	0.1664510156322993
CHEMBL248	CHEMBL3897664	CHEMBL3962704	3q77	-1.6368	-0.822861	0.8308638086643705	1.2259131079133978	0.427999999999999	-0.201924
CHEMBL248	CHEMBL3897664	CHEMBL3947139	3q77	-1.8414	-0.871964	0.7345253162246044	0.2192049212567729	0.2609999999999992	-0.781774
CHEMBL248	CHEMBL3897664	CHEMBL3904682	3q77	-1.8414	-0.865095	0.7722555568828463	0.5119982543898175	0.3249999999999993	-0.693091
CHEMBL248	CHEMBL3897664	CHEMBL3900645	3q77	-1.8414	-1.25099	0.552495997135517	1.092240877851101	-0.499	-0.364282
CHEMBL248	CHEMBL3893637	CHEMBL3897664	3q77	1.8414	0.578318	-0.833369	-0.126515	-0.62	-0.0300158
CHEMBL248	CHEMBL3912018	CHEMBL3980996	5a0c	1.59588	-0.834873	0.5852942098390338	-1.07812	-1.467	0.255133933797051
CHEMBL248	CHEMBL3912018	CHEMBL3957274	5a0c	1.5140399999999994	0.839571	-0.58098	-2.09142	-0.001	0.7913245005470007
CHEMBL248	CHEMBL3897664	CHEMBL3972514	3q77	-1.8414	-0.753155	0.1452798463075341	0.3034131141083627	0.1649999999999991	-0.215568
CHEMBL248	CHEMBL3897664	CHEMBL3902154	3q77	-1.8414	-0.6905	0.7482938132632364	0.9013195225519576	0.2959999999999994	-0.769495
CHEMBL248	CHEMBL3897664	CHEMBL3955646	5a0a	-1.8414	1.18998	-0.0391542	-0.435866	0.4299999999999997	-0.380654
CHEMBL248	CHEMBL3897664	CHEMBL3980808	3q77	-1.8414	0.863586	1.033352522392868	-0.125061	0.7419999999999991	-0.092776
CHEMBL248	CHEMBL3897664	CHEMBL3917471	5a0a	-1.45948	1.27803	0.2415603415719031	0.2991845044094325	1.3019999999999996	-0.533462
CHEMBL248	CHEMBL3897664	CHEMBL4107663	3q77	-1.48676	-1.24533	0.6196082872637556	0.7432270795785039	-2.034	-0.581214
CHEMBL248	CHEMBL3897664	CHEMBL4111333	5a0a	-1.8414	-0.696445	0.3555813303731938	0.2752517188767004	-0.119	-0.50481
CHEMBL248	CHEMBL3897664	CHEMBL3938449	3q77	-1.8414	-0.212173	0.2848262344181932	0.5756354120894395	0.3989999999999991	-0.46388
CHEMBL248	CHEMBL3897664	CHEMBL3978526	3q77	-1.8414	-0.049984	0.904892828970213	0.7458879835055948	0.3319999999999989	-0.155536
CHEMBL248	CHEMBL3897664	CHEMBL3940991	3q77	-1.8414	-1.18954	0.7205143002709736	0.5747786577260653	-1.75	-0.249677
CHEMBL248	CHEMBL3897664	CHEMBL3931391	3q77	-1.8414	-0.298817	0.5513822245632947	1.055331588830639	0.2029999999999994	0.1882806570267003
CHEMBL248	CHEMBL3897664	CHEMBL3945478	3q77	-1.8414	-0.43309	-0.0808061	0.2999776724841378	0.0699999999999985	0.2182964139440013
CHEMBL248	CHEMBL3897664	CHEMBL3970216	3q77	-1.8414	0.855007	0.5547501108184116	-0.0733899	0.6239999999999988	-0.0886829
CHEMBL248	CHEMBL3897664	CHEMBL3908059	3q77	-1.8414	-1.75716	1.0470345096782538	0.0085818707991023	-0.368	-0.480252
CHEMBL248	CHEMBL3897664	CHEMBL3941447	3q77	-1.8414	-1.10808	0.224820542315507	-0.221481	-0.137	-0.38884
CHEMBL248	CHEMBL3897664	CHEMBL3912548	3q77	-1.8414	0.244864	-0.236165	0.207709755540509	-0.272	0.1678153682194505
CHEMBL248	CHEMBL3897664	CHEMBL3943213	3q77	-1.8414	0.852465	0.9992534233249956	0.150201597178979	0.9159999999999986	0.289242748475802
CHEMBL248	CHEMBL3897664	CHEMBL3945011	3q77	-1.69136	0.388268	0.5018186160846312	0.6024413663511177	0.9629999999999992	0.4475076485852014
CHEMBL248	CHEMBL3897664	CHEMBL3912018	3q77	-2.55068	0.188055	0.6691061224094268	1.4637390308018707	0.3529999999999997	-0.373833
CHEMBL248	CHEMBL3897664	CHEMBL3986956	3q77	-1.8414	-0.783035	0.6401632638402728	0.1823924089476318	0.0899999999999998	-0.586672
CHEMBL248	CHEMBL3897664	CHEMBL3899180	3q77	-1.8414	-1.08417	0.7332135756402723	0.4730491010285356	-1.165	-0.367011
CHEMBL248	CHEMBL3897664	CHEMBL3929743	3q77	-1.8414	-0.362785	-0.00700226	0.1488445463013677	0.2759999999999998	-0.207382
CHEMBL248	CHEMBL3912018	CHEMBL3917044	5a0c	1.6231599999999995	-0.656353	0.8280524036871566	-1.02513	-2.65	0.3465455571361016
CHEMBL248	CHEMBL3897664	CHEMBL3937107	3q77	-1.8414	-1.87729	0.5688377543250112	1.0235668760725027	-0.686	-0.397027
CHEMBL248	CHEMBL3897664	CHEMBL3963691	3q77	-1.8414	-0.51437	0.9918260587986432	0.5017896174969325	0.4829999999999987	-0.731293
CHEMBL248	CHEMBL3897664	CHEMBL3918453	3q77	-1.8414	-0.561699	0.9953778187802286	0.6280224137882761	0.4759999999999991	0.0573028086602995
CHEMBL248	CHEMBL3897664	CHEMBL3948486	3q77	-1.8414	-0.88765	0.6987731356546293	0.2626333033961451	0.2409999999999996	-0.840441
CHEMBL248	CHEMBL3897664	CHEMBL3907054	3q77	-1.8414	-0.0613308	0.1236261634641353	-0.0151043	-0.435	0.2865140433014996
CHEMBL248	CHEMBL3897664	CHEMBL3938673	3q77	-1.8414	-0.868216	0.9200249076438116	0.8092941245233277	0.2019999999999999	-0.477523
CHEMBL248	CHEMBL3897664	CHEMBL3937897	3q77	-1.8414	-0.379414	0.898165804637274	0.9052759667350574	-0.209	-0.457058
CHEMBL248	CHEMBL3897664	CHEMBL3981964	3q77	-1.8414	-0.965555	0.7142120485466698	0.7809581302531617	0.6039999999999992	-0.390205
CHEMBL248	CHEMBL3896973	CHEMBL3897664	3q77	1.8414	-0.263163	-0.956171	-0.718834	0.4380000000000006	0.0900472707518993
CHEMBL248	CHEMBL3897664	CHEMBL3941346	3q77	-1.8414	-0.479698	0.8590569160387251	0.4295434838238824	0.145999999999999	-0.618052
CHEMBL248	CHEMBL3897664	CHEMBL3928446	3q77	-1.8414	-1.01645	0.9744946235518828	-0.13444	0.6009999999999991	-0.725836
CHEMBL248	CHEMBL3912018	CHEMBL3967157	5a0a	1.5413199999999987	-1.09696	0.3342255715676593	-0.65372	0.032	-0.046388
CHEMBL248	CHEMBL3897664	CHEMBL3984505	3q77	-1.8414	-0.513557	0.0786325106647749	0.1432394655812491	-0.68	-0.336995
CHEMBL248	CHEMBL3897664	CHEMBL3962828	3q77	-1.8414	0.0512485	0.2198515776122052	0.6757654293699746	0.3199999999999985	0.1541718423479512
CHEMBL248	CHEMBL3897664	CHEMBL3941471	3q77	-1.78684	-1.38301	0.8847425365952102	0.7959299066780019	-1.306	-0.311072
CHEMBL248	CHEMBL3897029	CHEMBL3897664	5a0a	1.8414	-0.327383	-0.732145	-0.219387	-0.492	0.3820187244019983
CHEMBL248	CHEMBL3897664	CHEMBL3912078	3q77	-1.8414	0.015316	0.1439624356082889	0.405573437536007	-0.401	-0.0259227
CHEMBL248	CHEMBL3897664	CHEMBL3946328	3q77	-1.8414	-0.622333	0.9621081765225058	0.4654658083420723	0.1859999999999999	-0.290607
CHEMBL248	CHEMBL3897664	CHEMBL3966498	3q77	-1.8414	0.766575	0.9719757965041866	0.44225373491562	0.3439999999999994	0.0450236353759514
CHEMBL248	CHEMBL3897664	CHEMBL3903605	3q77	-1.8414	-0.778267	0.7170001250510982	0.0360641583926596	0.0679999999999996	-0.648067
CHEMBL248	CHEMBL3892555	CHEMBL3897664	3q77	1.8414	1.81386	-0.509626	-0.483314	0.6630000000000003	0.4679729373924495
CHEMBL248	CHEMBL3897664	CHEMBL3905380	3q77	-1.69136	-0.665173	0.8321102619255598	0.3220167408879361	0.5229999999999997	-0.729929
CHEMBL248	CHEMBL3922292	CHEMBL3979685	5a0a	2.6188800000000003	3.68035	-0.860838	-0.440808	1.0859999999999994	0.9645972791150506
CHEMBL248	CHEMBL3902266	CHEMBL3979685	5a0a	3.259960000000001	2.03343	-1.58107	-0.997393	-0.34	0.3970266028606506
CHEMBL248	CHEMBL3908888	CHEMBL3909472	3q77	2.0187200000000005	2.47413	-0.103208	-1.57114	-0.167	1.0832959541970997
CHEMBL248	CHEMBL3909472	CHEMBL3933291	3q77	-1.60952	-1.97083	0.8446489920411753	0.1617907349247229	0.6530000000000005	-0.915481
CHEMBL248	CHEMBL3917681	CHEMBL3955022	5a0a	-1.37764	-0.901003	0.2061438318047853	0.6941440538395489	-0.889	-0.20056
CHEMBL248	CHEMBL3916521	CHEMBL3960408	5a0c	1.54132	0.678162	-0.58445	-1.2162	1.34	0.4502363537595002
CHEMBL248	CHEMBL3894939	CHEMBL3960408	3q77	1.4322	0.508734	-0.811152	-0.299544	0.4779999999999997	0.2237538242925989
CHEMBL3616	CHEMBL1214929	CHEMBL2147539	3txo	2.673440000000001	-3.87655	1.4577206088297898	0.762844867161522	0.1909999999999998	-0.279692
CHEMBL3616	CHEMBL1214929	CHEMBL2147541	3txo	1.7322800000000007	-0.483225	0.0085435715776002	1.129144415755008	0.1479999999999997	-0.0286514
CHEMBL3616	CHEMBL1214929	CHEMBL2147545	3txo	2.1414800000000005	0.116577	-0.571412	-0.664678	0.3049999999999997	0.6248734849146995
CHEMBL3616	CHEMBL2147537	CHEMBL2147545	3txo	2.6870799999999986	0.752529	-0.573924	-1.2616	0.1009999999999999	0.5539271503828989
CHEMBL3616	CHEMBL2147537	CHEMBL2147541	3txo	2.277879999999999	0.231829	-0.121023	-0.463839	-0.056	-0.0995977
CHEMBL3616	CHEMBL2147538	CHEMBL2147541	3txo	1.3912800000000007	-0.0605831	-0.252468	-0.901823	0.2059999999999999	-0.0532098
CHEMBL3616	CHEMBL2147544	CHEMBL2147545	3txo	1.7322799999999996	1.17964	-0.702366	-1.95577	0.0379999999999998	0.7449365125838998
CHEMBL3616	CHEMBL2147538	CHEMBL2147545	3txo	1.8004800000000003	0.554752	-0.776804	-1.39012	0.363	0.6003151383459997
CHEMBL3616	CHEMBL2147542	CHEMBL2147545	3txo	2.27788	1.38767	-1.0142	-0.798754	0.9549999999999996	0.6207804271532495
CHEMBL3616	CHEMBL1214932	CHEMBL2147545	3txo	2.0323600000000006	0.960337	-0.845061	-0.830403	0.4369999999999998	0.8267976678128992
CHEMBL3616	CHEMBL1214932	CHEMBL2147546	3txo	2.850760000000001	0.225552	-0.128475	0.5747404249512226	-0.079	-0.0559385
CHEMBL3616	CHEMBL1214932	CHEMBL2147541	3txo	1.6231600000000006	0.467205	-0.404966	-0.291562	0.2799999999999998	0.1732727785680499
CHEMBL3616	CHEMBL2147541	CHEMBL2147542	3txo	-1.86868	-0.929726	0.6244794019839851	0.2748097131688114	-0.798	0.0327444620915997
CHEMBL3616	CHEMBL2147538	CHEMBL2147546	3txo	2.618880000000001	-0.340227	0.227187248280248	0.0368497021878479	-0.153	-0.282421
CHEMBL3616	CHEMBL2147544	CHEMBL2147546	3txo	2.5506800000000003	0.209839	0.3094972284117941	0.112515553041444	-0.478	-0.1378
CHEMBL3616	CHEMBL2147542	CHEMBL2147546	3txo	3.096280000000001	0.675369	-0.218957	0.3104275120153453	0.4389999999999996	-0.261956
CHEMBL3616	CHEMBL1214929	CHEMBL2147546	3txo	2.9598800000000014	-0.82325	0.5561038102531008	0.8867825629393132	-0.211	-0.257863
CHEMBL3616	CHEMBL2147540	CHEMBL2147546	3txo	1.82776	1.4782	0.5365216633923936	0.8227495502171132	-0.08	-0.41067
CHEMBL3616	CHEMBL2147543	CHEMBL2147546	3txo	2.40064	1.22112	-0.492216	-1.51771	0.9650000000000004	-0.317894
CHEMBL3616	CHEMBL2147543	CHEMBL2147545	3txo	1.5822399999999992	1.88682	-1.20514	-2.12104	1.4810000000000003	0.5648419710800994
CHEMBL3616	CHEMBL2147537	CHEMBL2147546	3txo	3.5054799999999995	-0.0628777	0.3133000934823897	0.3087410780873073	-0.415	-0.328809
CHEMBL3616	CHEMBL2147537	CHEMBL2147540	3txo	1.6777199999999994	-1.50339	-0.197045	-0.795753	-0.335	0.0818611552289994
CHEMBL235	CHEMBL3699356	CHEMBL3699425	6c5t	-1.82776	1.34962	0.5891746744822977	-1.39642	2.037000000000001	-0.619416
CHEMBL235	CHEMBL3699353	CHEMBL3699355	6c5t	1.41856	-1.97247	0.031351690450138	1.085029544702939	-0.013	1.057373255041249
CHEMBL235	CHEMBL3699354	CHEMBL3699356	6c5t	1.41856	-1.74547	1.0514335468311444	1.8117912585868423	-1.828	-0.073675
CHEMBL235	CHEMBL3699346	CHEMBL3699347	6c5t	-1.52768	1.22155	0.5963400796996633	-0.744357	0.3250000000000002	0.7585800384554009
CHEMBL235	CHEMBL3695848	CHEMBL3695849	6c5t	-2.05964	-0.8109	0.5186416850286085	0.5750962651628422	-0.185	0.0040930577614517
CHEMBL235	CHEMBL3736229	CHEMBL3736374	6c5t	2.1960399999999995	-0.593127	1.3547561821058218	1.00007210691681	-0.481	0.4120344813193011
CHEMBL235	CHEMBL3736374	CHEMBL3736412	6c5t	-1.5004	-0.707609	-0.395748	-0.0678523	0.0789999999999997	-0.192374
CHEMBL235	CHEMBL3695769	CHEMBL3699419	6c5t	-2.3188	0.148592	0.2926999179898506	0.4888170425888209	0.6310000000000002	-0.467973
CHEMBL235	CHEMBL3695772	CHEMBL3735924	6c5t	-2.89168	-0.444965	-0.0711805	-1.03441	-0.679	0.0354731672659003
CHEMBL235	CHEMBL3735503	CHEMBL3736501	6c5t	1.6504400000000012	-0.862181	1.5757147281523536	1.296766134853112	-0.656	-0.206017
CHEMBL235	CHEMBL267881	CHEMBL376627	2hfp	-1.7732	0.767998	-0.15534	-1.03088	0.6890000000000001	-0.121427
CHEMBL235	CHEMBL3695776	CHEMBL3695915	6c5t	1.7459200000000017	-0.815208	0.3519445186679114	1.7378502060637948	0.0499999999999998	0.0627602190088989
CHEMBL235	CHEMBL1947140	CHEMBL1947142	3ty0	-1.47312	0.141815	0.1875435868437492	2.5340415860409333	-0.247	-0.354732
CHEMBL235	CHEMBL3736463	CHEMBL3736501	6c5t	1.3776399999999998	-0.860575	0.2770785894008905	0.3690778238992788	-0.233	-0.55802
CHEMBL235	CHEMBL3734773	CHEMBL3735503	6c5t	-1.6368	0.945468	-0.662008	-0.719677	0.4730000000000007	-0.462516
CHEMBL235	CHEMBL3734773	CHEMBL3736374	6c5t	1.6231599999999995	-0.0359879	0.3704595499019673	0.292546622383092	0.2070000000000007	-0.436593
CHEMBL235	CHEMBL3695768	CHEMBL3695772	6c5t	1.99144	-0.259848	-0.147019	1.0192550776876328	1.3490000000000002	-0.630331
CHEMBL235	CHEMBL3736412	CHEMBL3736463	6c5t	-1.48676	1.67192	1.043170731373163	-0.0958519	-0.236	0.5184539831170003
CHEMBL235	CHEMBL3695916	CHEMBL3736412	6c5t	1.4185600000000014	-1.15505	0.757419944217563	0.0295559397441362	0.1029999999999997	-0.336995
CHEMBL235	CHEMBL3735503	CHEMBL3736374	6c5t	3.259960000000001	-0.925736	1.7596182632251556	1.0723983917142397	-0.266	0.0259226991558509
CHEMBL235	CHEMBL3736374	CHEMBL3736463	6c5t	-2.98716	0.95076	0.2905925792815645	-0.262429	-0.157	0.3260802683288499
CHEMBL235	CHEMBL3695916	CHEMBL3736374	6c5t	2.918960000000001	-0.423491	1.0553728186662217	-0.0212057	0.024	-0.144621
CHEMBL235	CHEMBL3736374	CHEMBL3736501	6c5t	-1.60952	0.0903759	0.206439973806534	0.1703095965718531	-0.39	-0.23194
CHEMBL235	CHEMBL3695811	CHEMBL3695831	6c5t	1.7459199999999993	0.625827	0.800242272074363	-0.416728	0.056	0.204652888072502
CHEMBL235	CHEMBL3735503	CHEMBL3736412	6c5t	1.7595600000000011	-1.70979	1.4035632352517906	1.0336925672843726	-0.187	-0.166451
CHEMBL235	CHEMBL3695780	CHEMBL3695838	6c5t	1.5686000000000009	-0.152986	0.0512500677197147	-0.510139	0.3339999999999996	-0.236033
CHEMBL235	CHEMBL3695781	CHEMBL3695837	6c5t	-2.046	1.76663	0.4317719604872054	-0.00754842	-0.041	0.1937380673752997
CHEMBL235	CHEMBL3699400	CHEMBL3699401	6c5t	1.9641599999999997	-0.865301	0.6070313243732972	-0.216324	1.0250000000000004	0.5539271503829006
CHEMBL235	CHEMBL3678128	CHEMBL3678156	6c5t	3.396359999999999	-0.429353	-0.00832972	-0.764954	0.088	0.2619556967327998
CHEMBL235	CHEMBL3678128	CHEMBL3678159	6c5t	2.5916	-0.287459	0.0150659851309916	-1.05308	-0.393	0.1459857268250513
CHEMBL235	CHEMBL3678129	CHEMBL3678150	6c5t	2.3324400000000014	1.23937	-0.0542238	-0.370918	0.9530000000000004	0.5948577279974003
CHEMBL235	CHEMBL3678130	CHEMBL3678149	6c5t	1.4594800000000006	-0.644682	0.2881213811991387	-1.09382	0.104	0.1528074897607982
CHEMBL235	CHEMBL3678117	CHEMBL3678128	6c5t	-3.38272	-0.486969	0.6008658034200415	1.764577183724897	0.1139999999999998	-0.466609
CHEMBL235	CHEMBL3695776	CHEMBL3699346	6c5t	3.6828000000000016	-1.2791	0.3845324511097928	2.264487563136335	-1.347	0.0163722310457981
CHEMBL235	CHEMBL3678134	CHEMBL3678158	6c5q	2.318799999999999	-0.110277	0.2041978483665985	-0.548063	-0.049	0.1869163044395509
CHEMBL235	CHEMBL3678136	CHEMBL3678149	6c5q	1.4594800000000006	0.449268	-0.249113	-1.08229	0.2010000000000005	-0.00955047
CHEMBL235	CHEMBL3699347	CHEMBL3699420	6c5t	1.88232	-0.225851	0.7748158567710499	0.1414798972960367	0.9169999999999998	-0.481616
CHEMBL235	CHEMBL3678117	CHEMBL3678144	6c5q	2.48248	-0.280666	0.3825628151922541	1.7911680786280844	0.1609999999999996	-0.267413
CHEMBL235	CHEMBL3695776	CHEMBL3699347	6c5t	2.155120000000001	-0.0661593	0.6376933617841128	0.8692341242946631	-1.022	0.774952269501199
CHEMBL235	CHEMBL3699346	CHEMBL3699397	6c5t	-2.6598	0.330553	0.4796847555097318	-0.940428	0.955	0.6125943116303514
CHEMBL235	CHEMBL3695784	CHEMBL3699430	6c5t	-1.52768	-0.0818234	0.5422708359077424	1.364556246718395	0.0860000000000003	-0.0422949
CHEMBL235	CHEMBL3678117	CHEMBL3678134	6c5q	-3.38272	-0.18549	0.5290591441535798	1.3365447450245431	0.2389999999999998	-0.641246
CHEMBL235	CHEMBL3678131	CHEMBL3678135	6c5q	1.93688	-0.501012	0.0006974283267829	1.4389596566117873	-0.601	0.1323422009535502
CHEMBL235	CHEMBL3678135	CHEMBL3678150	6c5q	2.3324400000000014	1.79391	-0.082506	-1.69468	0.322	0.3888404873377507
CHEMBL235	CHEMBL3695781	CHEMBL3695838	6c5t	-1.705	1.07276	0.5219666404136688	-0.748853	-0.056	0.1146056173205991
CHEMBL235	CHEMBL3699346	CHEMBL3699395	6c5t	-1.4322	1.20829	0.5975771367704255	-1.19412	-0.554	0.2687774596685504
CHEMBL235	CHEMBL3695776	CHEMBL3699395	6c5t	2.250600000000001	-0.0570316	0.5324430687337366	0.2065415903659415	-1.901	0.2851496907143485
CHEMBL235	CHEMBL3699346	CHEMBL3699371	6c5t	-1.39128	0.680524	0.0002483552256628	-0.588099	1.035	0.1009620914491016
CHEMBL235	CHEMBL3695776	CHEMBL3699371	6c5t	2.291520000000001	-0.615777	0.0347595915162131	0.4860880972827725	-0.312	0.1173343224948997
CHEMBL235	CHEMBL3695833	CHEMBL3695845	6c5t	-1.44584	1.9983	0.4432262406248636	-0.236845	0.918	0.0641245715960501
CHEMBL235	CHEMBL3695776	CHEMBL3695833	6c5t	3.314520000000001	-0.122602	0.4036958194833444	0.0148195540898329	-1.102	0.3151654476316494
CHEMBL235	CHEMBL3695776	CHEMBL3735674	6c5t	1.5822400000000014	-1.13561	0.2152137476198302	0.3648130064665462	-0.423	-0.319259
CHEMBL235	CHEMBL3348830	CHEMBL3735924	6c5t	-1.6368	-0.612647	0.6086024322140844	1.144900207069051	-1.011	0.0845898604032999
CHEMBL235	CHEMBL3348830	CHEMBL3695776	6c5t	-2.6598	-0.38943	0.2305619386732606	0.2983426745985261	0.7730000000000006	-0.242855
CHEMBL235	CHEMBL3695776	CHEMBL3735470	6c5t	1.5822400000000014	1.03765	0.5579887184535088	-0.618803	-0.141	0.3178941528059482
CHEMBL235	CHEMBL3735765	CHEMBL3735987	6c5t	-1.51404	1.71417	0.2959850205672357	-1.48443	1.3810000000000002	-0.684905
CHEMBL235	CHEMBL3695878	CHEMBL3695904	6c5t	-1.5004	-0.440862	0.0803635157461122	-1.72591	0.3399999999999998	-0.23194
CHEMBL235	CHEMBL3695860	CHEMBL3695878	6c5t	2.1960399999999995	-1.43496	0.992372009863136	1.7024281881850472	-0.625	0.1309778483664008
CHEMBL235	CHEMBL3695845	CHEMBL3699346	6c5t	1.81412	-2.8465	-0.0245372	1.405148599381502	-1.163	-0.362918
CHEMBL235	CHEMBL1089177	CHEMBL1090861	1fm9	2.182400000000001	0.0813713	0.1698486162294154	1.5057620344592024	0.4830000000000005	-0.251041
CHEMBL235	CHEMBL3695776	CHEMBL3695845	6c5t	1.8686800000000012	1.49038	0.647750849613742	-0.0626679	-0.184	0.3792900192276995
CHEMBL235	CHEMBL3695776	CHEMBL3695784	6c5t	2.4142800000000006	1.07144	0.6835273306762017	-0.107107	-0.166	0.4106701287321499
CHEMBL235	CHEMBL3695760	CHEMBL3695776	6c5t	-2.046	-0.618092	-0.790833	-0.285673	0.5760000000000005	-0.281057
CHEMBL235	CHEMBL3695760	CHEMBL3699346	6c5t	1.6368000000000005	-1.94239	-0.879675	1.0995966369262646	-0.771	-0.264684
CHEMBL235	CHEMBL3699389	CHEMBL3699434	6c5t	1.609520000000001	-0.358196	-0.0905992	-0.516827	-0.007	0.4516007063466496
CHEMBL235	CHEMBL3678126	CHEMBL3678160	6c5t	2.073280000000001	0.380715	0.1582143504440862	-0.720272	0.3689999999999998	0.2824209855400497
CHEMBL235	CHEMBL3678118	CHEMBL3678126	6c5t	-2.71436	-0.521398	0.4174388820065089	1.671165766606573	-0.308	-0.467973
CHEMBL235	CHEMBL3678126	CHEMBL3678157	6c5t	2.8234800000000004	0.197721	0.0719352949359507	-1.10665	0.6259999999999994	0.6112299590432002
CHEMBL235	CHEMBL3678116	CHEMBL3678125	6c5t	-2.8644	-0.331919	0.3669207501830404	1.465960905831402	-1.085	-0.638517
CHEMBL235	CHEMBL3678125	CHEMBL3678163	6c5t	2.878040000000001	-0.491432	-0.107322	-0.648751	0.516	0.2251181768797501
CHEMBL235	CHEMBL1946755	CHEMBL1946954	3ty0	3.219040000000001	0.559195	-0.288423	-2.11276	-0.017	0.1432570216507507
CHEMBL235	CHEMBL3699388	CHEMBL3699434	6c5t	1.9641600000000008	-0.253987	0.5038394450396712	-0.332437	-0.568	-0.0995977
CHEMBL235	CHEMBL3695851	CHEMBL3699398	6c5t	-1.67772	-0.941322	-0.0706469	0.7636859882080643	0.5759999999999996	-0.609866
CHEMBL235	CHEMBL182100	CHEMBL361395	3ads	-1.85504	-1.14874	-0.261265	-1.80885	0.1639999999999997	0.1500787845865012
CHEMBL235	CHEMBL3695830	CHEMBL3695833	6c5t	2.4279200000000003	-2.28887	0.0882945434174313	0.1747925919262787	-1.004	-0.223754
CHEMBL235	CHEMBL3695773	CHEMBL3695784	6c5t	1.52768	-0.201099	-0.115456	-0.873421	0.9340000000000002	0.1623579578708494
CHEMBL235	CHEMBL3695860	CHEMBL3699434	6c5t	1.7732	-2.67939	1.602206801052769	0.1925328019574551	-0.979	0.0313801095044503
CHEMBL235	CHEMBL3695776	CHEMBL3699402	6c5t	3.887400000000001	-0.90334	0.1147788401602517	-0.101087	-0.851	0.5211826882912991
CHEMBL235	CHEMBL3695845	CHEMBL3699402	6c5t	2.01872	-2.53169	-0.36621	-0.0992973	-0.667	0.1418926690635995
CHEMBL235	CHEMBL3695784	CHEMBL3699402	6c5t	1.4731200000000002	-1.98488	-0.617453	-0.0719313	-0.685	0.1105125595591491
CHEMBL235	CHEMBL3695760	CHEMBL3699402	6c5t	1.8414	-1.51773	-1.22643	-0.210566	-0.275	0.2401260553384006
CHEMBL235	CHEMBL3699395	CHEMBL3699402	6c5t	1.6368000000000005	-0.837357	-0.248229	-0.221401	1.0500000000000007	0.2360329975769506
CHEMBL235	CHEMBL3699371	CHEMBL3699402	6c5t	1.59588	-0.32863	0.574842892027867	-1.10283	-0.539	0.4038483657963994
CHEMBL235	CHEMBL3695776	CHEMBL3699431	6c5t	2.3870000000000013	0.513502	0.7292961742484315	0.4052892837772175	0.1879999999999997	0.7367503970609999
CHEMBL235	CHEMBL3699397	CHEMBL3699402	6c5t	2.8644000000000007	0.149482	0.008390640478229	-0.804661	-0.459	-0.107784
CHEMBL235	CHEMBL3695765	CHEMBL3699419	6c5t	1.6231600000000006	-0.385378	0.0163362528748162	-0.13516	0.0110000000000001	-0.143257
CHEMBL235	CHEMBL3695846	CHEMBL3699419	6c5t	1.5549599999999997	-1.32237	0.6878171776161937	0.8541294241759309	-0.488	-0.139164
CHEMBL235	CHEMBL3695780	CHEMBL3699419	6c5t	1.8277600000000007	1.11506	1.3217907820140091	0.730841442565543	-0.717	0.4597868218695495
CHEMBL235	CHEMBL1946953	CHEMBL1946954	3ty0	2.7416399999999985	0.75799	-0.406862	-2.9222	-0.071	0.2974288639987001
CHEMBL235	CHEMBL3678118	CHEMBL3678132	6c5q	-2.71436	-0.823098	0.6394530414465823	-0.430186	0.7299999999999995	-0.221025
CHEMBL235	CHEMBL3678116	CHEMBL3678131	6c5q	-4.2284	-0.796123	0.6462924960580846	-0.271654	-0.199	-0.688998
CHEMBL235	CHEMBL3699397	CHEMBL3699431	6c5t	1.3640000000000012	1.47103	0.6102671779525797	-0.516243	0.5800000000000001	0.1077838543848503
CHEMBL235	CHEMBL3699347	CHEMBL3699402	6c5t	1.7322799999999996	-0.824069	0.030668360601464	-0.724944	0.1710000000000002	-0.25377
CHEMBL235	CHEMBL3699402	CHEMBL3699431	6c5t	-1.5004	1.34845	0.8658215251333742	0.5095963127109734	1.0389999999999997	0.2155677087697007
CHEMBL235	CHEMBL3695784	CHEMBL3699397	6c5t	-1.39128	-1.98871	-0.284272	1.1879347592268854	-0.226	0.2182964139439995
CHEMBL235	CHEMBL3348830	CHEMBL3699397	6c5t	-1.6368	-1.23937	0.282953800470594	1.0049663071049002	0.3810000000000002	0.3861117821634501
CHEMBL235	CHEMBL3695833	CHEMBL3699397	6c5t	-2.29152	-0.766068	0.2713705657194828	0.6662291871041457	0.71	0.3138010950445
CHEMBL235	CHEMBL3695765	CHEMBL3695771	6c5t	1.7595600000000011	1.10286	-0.0366852	-0.298394	0.2069999999999998	0.1118769121463003
CHEMBL235	CHEMBL3699396	CHEMBL3699400	6c5t	1.5003999999999995	-1.64476	-0.385622	0.1247741592299403	-1.31	-0.855449
CHEMBL235	CHEMBL3699398	CHEMBL3699401	6c5t	4.11928	-2.27469	0.5654862304015007	-0.649494	-0.863	-0.332902
CHEMBL235	CHEMBL3699396	CHEMBL3699401	6c5t	3.464559999999999	-2.52024	-0.072692	-0.200202	-0.285	-0.301522
CHEMBL235	CHEMBL3699354	CHEMBL3699398	6c5t	-1.82776	0.631823	0.2193816060875482	-0.507001	2.04	-0.390205
CHEMBL235	CHEMBL3699354	CHEMBL3699401	6c5t	2.29152	-1.85698	0.3623438334251608	-1.00848	1.1770000000000005	-0.723107
CHEMBL235	CHEMBL3699399	CHEMBL3699401	6c5t	3.0553600000000003	-0.899674	0.4137098904330673	-0.23844	-0.347	-0.300158
CHEMBL235	CHEMBL3699398	CHEMBL3699400	6c5t	2.15512	-1.74428	0.3167658297205788	-0.43369	-1.888	-0.886829
CHEMBL235	CHEMBL3695764	CHEMBL3695837	6c5t	-2.1824	-0.924988	-0.528909	-0.438855	1.709	-0.492531
CHEMBL235	CHEMBL3695768	CHEMBL3695774	6c5t	-1.44584	-0.943928	-1.47183	-1.54658	2.689	-1.01235
CHEMBL235	CHEMBL2042807	CHEMBL2042811	3lmp	-1.40492	0.133682	-0.270276	0.4583493281162427	0.8629999999999995	-0.0313801
CHEMBL235	CHEMBL3695835	CHEMBL602469	6c5t	-3.16448	1.92477	-0.243297	-1.0429	2.0940000000000003	0.5075391624197998
CHEMBL235	CHEMBL3695766	CHEMBL3695835	6c5t	2.346080000000001	-1.34147	0.0873374280200948	0.6733551445220441	-0.764	-0.282421
CHEMBL235	CHEMBL3695830	CHEMBL3695835	6c5t	2.346080000000001	-1.76509	0.5880711081169191	0.6773180688364733	-2.042	-0.538919
CHEMBL235	CHEMBL3695835	CHEMBL3695838	6c5t	-2.00508	-0.931715	-0.676251	-0.849466	2.498	-0.186916
CHEMBL235	CHEMBL3695773	CHEMBL3695835	6c5t	2.346080000000001	-1.22108	-0.147353	0.2060505179136435	-1.04	-0.248312
CHEMBL235	CHEMBL3695774	CHEMBL3695836	6c5t	2.850759999999999	-1.10849	-0.244253	0.7593727317936454	-0.457	0.0068217629357505
CHEMBL235	CHEMBL3695772	CHEMBL3695774	6c5t	-3.43728	-0.473249	-1.04464	-2.27155	1.34	-0.382019
CHEMBL235	CHEMBL3695774	CHEMBL3695835	6c5t	2.7552799999999995	0.513678	1.1340600813781263	1.2262076298823137	-2.375	0.0900472707519011
CHEMBL235	CHEMBL3695772	CHEMBL3695773	6c5t	-3.02808	1.25947	-0.112627	-1.81067	0.0049999999999998	-0.0436593
CHEMBL235	CHEMBL3695836	CHEMBL602469	6c5t	-3.25996	2.91107	0.9457362867223305	-0.25636	0.1760000000000001	0.5907646702359504
CHEMBL235	CHEMBL3695829	CHEMBL602469	6c5t	-2.05964	0.870926	-0.078889	0.3271568013087416	0.0849999999999999	-0.163722
CHEMBL235	CHEMBL3695851	CHEMBL602469	6c5t	-1.67772	-0.52907	-0.142954	0.026236796226862	0.1109999999999997	-0.435228
CHEMBL235	CHEMBL3695766	CHEMBL3695836	6c5t	2.4415600000000004	-2.4803	-1.15161	-0.335828	1.154	-0.365646
CHEMBL235	CHEMBL3695768	CHEMBL602469	6c5t	-1.85504	1.88836	-0.853752	-1.29931	2.4080000000000004	-0.414763
CHEMBL235	CHEMBL3695768	CHEMBL3695836	6c5t	1.4049199999999993	-1.54042	-1.71312	-0.81942	2.232	-1.00553
CHEMBL235	CHEMBL3695772	CHEMBL3695830	6c5t	-3.02808	1.73256	-0.452102	-2.52208	1.0069999999999997	0.2469478182741493
CHEMBL235	CHEMBL3695772	CHEMBL3695838	6c5t	-2.68708	-0.892494	-1.09751	-1.97398	1.463	-0.478888
CHEMBL235	CHEMBL3695766	CHEMBL3695772	6c5t	3.028080000000001	-1.36959	0.4913363556463669	2.4224119277034357	0.2709999999999999	0.0095504681100493
CHEMBL235	CHEMBL3695772	CHEMBL602469	6c5t	-3.84648	1.88082	-0.747375	-2.73347	1.0590000000000002	0.2155677087697007
CHEMBL235	CHEMBL3695830	CHEMBL3695836	6c5t	2.4415600000000004	-2.77382	-0.519507	-0.143113	-0.124	-0.622145
CHEMBL235	CHEMBL3695836	CHEMBL3695838	6c5t	-2.10056	0.472377	0.8531713367588949	-0.14535	0.5800000000000001	-0.103691
CHEMBL235	CHEMBL3695773	CHEMBL3695836	6c5t	2.4415600000000004	-2.47715	-1.48368	-0.630722	0.8780000000000001	-0.331538
CHEMBL235	CHEMBL3695768	CHEMBL3695775	6c5t	1.52768	1.02307	-0.20875	-0.0910344	2.266	0.2524052286227487
CHEMBL235	CHEMBL3695769	CHEMBL3695814	6c5t	-2.78256	1.30372	-0.128834	-0.66182	1.1820000000000004	-0.298793
CHEMBL235	CHEMBL3695773	CHEMBL3695775	6c5t	2.5643200000000013	-0.0727215	0.0299749865492296	0.4231108599573973	0.912	0.926395406674848
CHEMBL235	CHEMBL3695775	CHEMBL3695838	6c5t	-2.22332	-1.96861	-0.914595	-1.06386	0.5460000000000003	-1.36162
CHEMBL235	CHEMBL3695775	CHEMBL3695830	6c5t	-2.56432	0.544632	-0.215117	-1.13865	0.0899999999999998	-0.635788
CHEMBL235	CHEMBL3695766	CHEMBL3695775	6c5t	2.5643200000000013	-0.0855618	0.2301718347672371	0.8250214842611632	1.1879999999999995	0.8922865919960987
CHEMBL235	CHEMBL3695775	CHEMBL602469	6c5t	-3.38272	0.67831	-0.505831	-1.45368	0.1420000000000003	-0.667168
CHEMBL235	CHEMBL3695769	CHEMBL3695840	6c5t	-2.91896	0.748495	-0.289809	-0.0681989	1.027	-0.657618
CHEMBL235	CHEMBL3695769	CHEMBL3695831	6c5t	-1.58224	-0.032814	0.3354428642378669	-0.656049	-0.118	-0.196467
CHEMBL235	CHEMBL3695770	CHEMBL602469	6c5t	-1.51404	1.87683	-0.0356713	-0.81381	0.2110000000000003	0.2169320613568501
CHEMBL235	CHEMBL3695775	CHEMBL3695840	6c5t	-2.56432	-0.12982	-0.359272	-0.566226	-0.109	-0.855449
CHEMBL235	CHEMBL3695775	CHEMBL3695814	6c5t	-2.42792	0.326607	-0.212897	-1.34533	0.0460000000000002	-0.496624
CHEMBL235	CHEMBL3695774	CHEMBL3695775	6c5t	2.97352	2.38581	1.2963465463495405	1.8414383454282075	-0.423	1.2647548482880495
CHEMBL235	CHEMBL3695769	CHEMBL3695774	6c5t	-3.32816	-0.691294	-0.750705	-1.4242	1.5590000000000002	-1.06692
CHEMBL235	CHEMBL3695835	CHEMBL3695840	6c5t	-2.34608	0.983198	-0.121877	-0.126789	1.843	0.3192585053930994
CHEMBL235	CHEMBL3695772	CHEMBL3695840	6c5t	-3.02808	1.02801	-0.626909	-1.83088	0.8079999999999998	0.0272870517430003
CHEMBL235	CHEMBL3695836	CHEMBL3695840	6c5t	-2.44156	2.15566	1.1785280385860006	0.5015065977611256	-0.075	0.40248401320925
CHEMBL235	CHEMBL3695769	CHEMBL3695773	6c5t	-2.91896	1.03874	0.2330457730117786	-0.0224896	0.2240000000000002	-0.728564
CHEMBL235	CHEMBL3695769	CHEMBL3695838	6c5t	-2.57796	-1.06457	-0.829888	-0.882452	1.6820000000000004	-1.16379
CHEMBL235	CHEMBL3695769	CHEMBL3695830	6c5t	-2.91896	1.49102	-0.120981	-0.480967	1.226	-0.437957
CHEMBL235	CHEMBL3695768	CHEMBL3695769	6c5t	1.88232	-0.0711288	-0.325712	-0.52729	1.13	0.054574103485999
CHEMBL235	CHEMBL3695766	CHEMBL3695769	6c5t	2.918960000000001	-1.14458	0.1424029920038945	0.2965405095750288	0.0519999999999996	0.694455466859349
CHEMBL235	CHEMBL3695769	CHEMBL602469	6c5t	-3.73736	1.63593	-0.475067	-0.785684	1.2780000000000005	-0.469337
CHEMBL235	CHEMBL3695769	CHEMBL3695771	6c5t	-2.16876	1.47219	0.2824937111462142	0.4243356857802753	0.827	-0.212839
CHEMBL235	CHEMBL3695772	CHEMBL3695831	6c5t	-1.69136	0.136904	0.0844547466608614	-1.3874	-0.337	0.4884382261997011
CHEMBL235	CHEMBL3695774	CHEMBL3695831	6c5t	1.7459199999999993	0.515259	1.3252881088924284	0.7859903572385657	-1.677	0.8704569506017013
CHEMBL235	CHEMBL3695771	CHEMBL3695775	6c5t	1.81412	-0.48432	-0.00184376	-0.164428	0.3090000000000001	0.4106701287321499
CHEMBL235	CHEMBL3695814	CHEMBL3695836	6c5t	2.3051600000000008	-2.62622	-0.546904	0.0244909374694933	-0.08	-0.761309
CHEMBL235	CHEMBL3695772	CHEMBL3695814	6c5t	-2.89168	1.52445	-0.475617	-2.58602	0.963	0.3861117821634501
CHEMBL235	CHEMBL3695814	CHEMBL3695835	6c5t	2.2096800000000014	-1.53751	0.6204750048290486	0.7981263471920657	-1.998	-0.678083
CHEMBL235	CHEMBL3695831	CHEMBL602469	6c5t	-2.15512	1.51463	-0.362515	-0.328633	1.396	-0.272871
CHEMBL235	CHEMBL3695771	CHEMBL602469	6c5t	-1.5686	0.28964	-0.67799	-1.63068	0.4510000000000005	-0.256498
CHEMBL235	CHEMBL3695770	CHEMBL3695775	6c5t	1.8686800000000003	1.23586	0.5645352711289271	0.8341600894682984	0.0689999999999999	0.8841004764731988
CHEMBL235	CHEMBL3695769	CHEMBL3695770	6c5t	-2.22332	-0.326268	-0.0463002	-0.345537	1.0670000000000002	-0.686269
CHEMBL235	CHEMBL3695770	CHEMBL3695835	6c5t	1.65044	0.19421	0.4774024532555547	0.4120857670178424	-1.883	-0.290607
CHEMBL235	CHEMBL3695770	CHEMBL3695772	6c5t	2.33244	0.158754	0.5774022198963711	2.064279531629182	-0.848	0.0013643525871493
CHEMBL235	CHEMBL3695770	CHEMBL3695836	6c5t	1.7459199999999993	-1.20192	-0.877608	-0.233496	0.0350000000000001	-0.373833
CHEMBL235	CHEMBL3695771	CHEMBL3695772	6c5t	2.27788	-1.73106	0.2988634949037076	1.15233842581538	-0.608	-0.472066
CHEMBL235	CHEMBL3695771	CHEMBL3695835	6c5t	1.59588	-1.7002	-0.181572	-0.477517	-1.643	-0.764037
CHEMBL235	CHEMBL3695771	CHEMBL3695836	6c5t	1.6913599999999993	-2.70017	-1.50339	-0.986594	0.2750000000000003	-0.847263
CHEMBL235	CHEMBL3695903	CHEMBL3695904	6c5t	1.7595600000000011	-1.87399	1.0814339628332392	0.4248614674360058	-0.5	-0.502082
CHEMBL235	CHEMBL3695863	CHEMBL3695904	6c5t	1.48676	-0.901948	-0.0760079	-0.491551	0.1139999999999998	-0.233304
CHEMBL235	CHEMBL3695878	CHEMBL3695899	6c5t	-1.60952	-0.258139	0.045628553791553	0.8388578606754694	-0.349	0.2564982863842004
CHEMBL235	CHEMBL3695863	CHEMBL3695899	6c5t	1.3776399999999998	-0.731275	-0.122696	2.268188042131928	-0.575	0.2551339337970493
CHEMBL235	CHEMBL3695899	CHEMBL3695903	6c5t	-1.65044	1.72825	-0.623125	-3.11493	1.189	0.0136435258714993
CHEMBL235	CHEMBL3695878	CHEMBL3695880	6c5t	-1.62316	0.25028	-0.173082	-0.815659	0.2309999999999998	-0.0109148
CHEMBL235	CHEMBL3695834	CHEMBL3695839	6c5t	-2.15512	0.312664	0.4088146372236361	-1.22175	1.1660000000000004	-0.365646
CHEMBL235	CHEMBL3695764	CHEMBL3695839	6c5t	-2.046	0.675129	0.1217644217332294	-0.810919	1.2190000000000003	0.0641245715960501
CHEMBL235	CHEMBL3695817	CHEMBL3695847	6c5t	-2.27788	-0.74639	0.241688648172223	-0.491265	-0.18	-0.0382019
CHEMBL235	CHEMBL3695843	CHEMBL602469	6c5t	-1.7732	2.02761	0.4270089019568919	0.2188162146290674	-0.1	0.8718213031888506
CHEMBL235	CHEMBL3695834	CHEMBL602469	6c5t	-3.10992	0.871429	0.177045288080445	-1.55761	1.237	-0.306979
CHEMBL235	CHEMBL3695764	CHEMBL602469	6c5t	-3.0008	1.21978	-0.134095	-0.925693	1.29	0.1227917328435008
CHEMBL235	CHEMBL3695880	CHEMBL3695903	6c5t	-1.6368	1.25789	-0.42057	-2.54613	0.609	0.2810566329529003
CHEMBL235	CHEMBL3695762	CHEMBL602469	6c5t	-3.15084	0.21101	0.275977129078194	0.628369991832451	0.7720000000000002	0.2524052286227505
CHEMBL235	CHEMBL3695813	CHEMBL602469	6c5t	-1.92324	2.81503	0.9838124043902732	-0.130591	0.1989999999999998	0.5607489133186494
CHEMBL235	CHEMBL3695817	CHEMBL602469	6c5t	-2.14148	1.95454	0.0856730062881658	-0.16585	-0.012	0.6589822995934504
CHEMBL235	CHEMBL1230353	CHEMBL3695817	6c5t	1.48676	-1.02455	0.0055670852547728	-0.456279	0.0659999999999998	-0.216932
CHEMBL235	CHEMBL3695813	CHEMBL3695847	6c5t	-2.05964	0.154945	1.3336636786355396	-0.0612746	0.0309999999999996	-0.136435
CHEMBL235	CHEMBL3695863	CHEMBL3695878	6c5t	2.98716	-0.49702	-0.138259	2.015862420385953	-0.226	-0.00136435
CHEMBL235	CHEMBL3695862	CHEMBL3695878	6c5t	2.5370399999999997	-1.37188	0.3757275726661159	2.100253818700468	0.0390000000000005	-0.0832255
CHEMBL235	CHEMBL3695878	CHEMBL3695903	6c5t	-3.25996	1.45795	-0.575501	-3.06492	0.8399999999999999	0.2701418122556998
CHEMBL235	CHEMBL3695819	CHEMBL3699358	6c5t	-1.75956	-0.590473	0.0732196569654166	-1.368	-0.238	0.0327444620915997
CHEMBL235	CHEMBL3695788	CHEMBL3699420	6c5t	1.7868400000000009	-1.65382	-0.0139567	1.7127503893794778	0.2249999999999996	0.2510408760355993
CHEMBL235	CHEMBL3695813	CHEMBL602468	6c5t	-2.50976	0.794799	1.2040685042007098	0.0081887293315182	0.4299999999999997	0.1023264440362492
CHEMBL235	CHEMBL1946570	CHEMBL1946755	3ty0	-1.66408	-0.869997	-0.190088	0.1010012101865274	-0.067	0.0081861155228999
CHEMBL235	CHEMBL3695813	CHEMBL3695832	6c5t	-3.21904	0.903388	1.2688030721409471	0.2723357407801602	0.2649999999999997	0.3738326088791002
CHEMBL235	CHEMBL2042809	CHEMBL2042813	3lmp	1.52768	-0.705484	-0.353298	-0.658215	0.2480000000000011	0.2715061648428492
CHEMBL235	CHEMBL3695818	CHEMBL602469	6c5t	-1.51404	0.890177	0.1076552317899599	-0.398101	0.2030000000000003	0.0368375198530515
CHEMBL235	CHEMBL3695818	CHEMBL3695834	6c5t	1.59588	-0.0606194	0.1201858617414137	1.2759749574896424	-1.034	0.343816851961801
CHEMBL235	CHEMBL3695764	CHEMBL3695818	6c5t	-1.48676	0.349295	0.1492988237579617	-0.672013	1.0869999999999995	0.0859542129904493
CHEMBL235	CHEMBL3639947	CHEMBL3695834	6c5t	2.70072	-0.565643	0.1012878547457966	0.574348215002517	-1.106	0.1828232466780992
CHEMBL235	CHEMBL3639947	CHEMBL3695764	6c5t	2.5916	-0.893412	0.4703773428814682	0.0983735776837303	-1.159	-0.246948
CHEMBL235	CHEMBL3695834	CHEMBL3695837	6c5t	-2.29152	-1.14496	-0.300055	-0.611234	1.656	-0.922302
CHEMBL235	CHEMBL1231733	CHEMBL2042803	3lmp	-2.30516	-0.632786	0.279618476875407	0.1440152993046486	0.0510000000000001	-0.0327445
CHEMBL235	CHEMBL3695865	CHEMBL3695882	6c5t	-2.33244	0.34695	-0.172218	-1.41111	0.1680000000000001	-0.107784
CHEMBL235	CHEMBL2042803	CHEMBL2042804	3lmp	1.4458399999999996	-0.722055	-0.139791	0.6473325571364361	-1.157	0.0300157569173009
CHEMBL235	CHEMBL2042803	CHEMBL2042805	3lmp	1.6367999999999991	-1.2972	-0.057077	1.524812486544341	-2.453	-0.0859542
CHEMBL235	CHEMBL3678127	CHEMBL3678151	6c5t	2.95988	0.599934	-0.0472679	-1.69382	0.1440000000000001	0.6262378375018507
CHEMBL235	CHEMBL3695891	CHEMBL3699376	6c5t	1.9232400000000005	-0.137664	0.266896035036606	0.9906576101183302	-0.818	0.0068217629357487
CHEMBL235	CHEMBL3695868	CHEMBL3695898	6c5t	1.8004800000000003	-0.0653133	-0.289418	-0.850181	-0.478	-0.00682176
CHEMBL235	CHEMBL3695882	CHEMBL3699376	6c5t	2.74164	-0.942235	0.5980825870141103	1.6563262658624918	-1.353	0.2660487544942498
CHEMBL235	CHEMBL3678131	CHEMBL3678136	6c5q	2.6188800000000003	-0.786791	0.2727790222639047	1.9093049228431755	0.1709999999999993	0.3970266028606506
CHEMBL235	CHEMBL3678133	CHEMBL3678151	6c5t	3.464559999999999	0.874959	0.0876434522221206	-0.351815	-0.294	0.7476652177581986
CHEMBL235	CHEMBL3695787	CHEMBL3695789	6c5t	1.4321999999999986	-1.01744	-0.224517	0.2391541473068741	-0.225	-0.755851
CHEMBL235	CHEMBL3695861	CHEMBL3695895	6c5t	-1.81412	0.744892	-0.303112	-0.924386	0.8150000000000004	0.4270423597779498
CHEMBL235	CHEMBL3678137	CHEMBL3678138	6c5t	1.3776399999999998	-1.01052	0.4169182034542001	1.1144406737622758	-0.862	0.14871443199935
CHEMBL235	CHEMBL3695895	CHEMBL3695897	6c5t	1.5140399999999994	-0.763708	0.1570302684469411	1.0928739866819728	-1.465	0.1855519518523998
CHEMBL235	CHEMBL3695761	CHEMBL3695877	6c5t	1.4867600000000012	0.980952	0.0415065422529897	-1.6781	0.08	-0.181459
CHEMBL235	CHEMBL3695882	CHEMBL3695896	6c5t	1.6368000000000005	-0.370707	-0.602346	-0.345926	-0.123	0.5962220805845497
CHEMBL235	CHEMBL212813	CHEMBL213675	2gtk	-1.89596	-0.480377	0.0629008578399337	-1.92143	2.3409999999999997	0.5061748098326504
CHEMBL235	CHEMBL1946755	CHEMBL1946952	3ty0	1.6504400000000012	-0.00894737	-0.121772	-0.226438	0.347999999999999	-0.069582
CHEMBL235	CHEMBL491751	CHEMBL515106	3bc5	1.5549600000000008	1.0233	-0.180521	0.8727559136688504	-1.668	-0.687634
CHEMBL235	CHEMBL179330	CHEMBL372913	3ads	2.0323599999999997	1.53077	-0.237429	0.6304274335295015	0.9090000000000008	-0.525276
CHEMBL235	CHEMBL179330	CHEMBL191087	3ads	1.8004799999999994	1.85294	0.2685792491493899	-0.423413	0.992	-0.734022
CHEMBL235	CHEMBL218175	CHEMBL218231	2hfp	-2.74164	-2.63169	1.0748708858229314	0.930781439640588	-0.486	-1.00826
CHEMBL235	CHEMBL181628	CHEMBL182100	3ads	1.8550400000000005	0.594645	0.1098670626159308	0.7479211247101604	0.6379999999999999	0.4297710649522486
CHEMBL235	CHEMBL181937	CHEMBL182100	3ads	1.4458399999999996	0.592155	0.1146861742822427	0.7452809572033232	0.6379999999999999	0.4406858856494491
CHEMBL235	CHEMBL217962	CHEMBL220537	2hfp	1.9232400000000005	2.4511	-0.530033	-1.71212	2.6210000000000004	0.3438168519617992
CHEMBL235	CHEMBL3699357	CHEMBL3699401	6c5t	3.0553600000000003	-2.0551	0.2234593907297891	-0.66356	-0.538	-0.0859542
CHEMBL235	CHEMBL3699353	CHEMBL3699407	6c5t	2.05964	-0.673884	0.0191939907910344	-0.0640425	2.088	0.5812142021258992
CHEMBL235	CHEMBL3695915	CHEMBL3699364	6c5t	1.527679999999999	1.80176	0.9312306747449912	0.1761010519441253	-0.333	0.5293688038142008
CHEMBL235	CHEMBL3699357	CHEMBL3699364	6c5t	2.1414800000000005	0.459454	0.8177979198651172	0.4969346221033846	-0.377	0.5061748098326504
CHEMBL235	CHEMBL3695765	CHEMBL3699412	6c5t	1.432200000000001	0.708443	-0.476056	-0.000967727	0.782	-0.162358
CHEMBL235	CHEMBL3695846	CHEMBL3699407	6c5t	2.1960399999999995	-1.50578	0.3178311633111144	0.8992200410029084	0.3620000000000001	-0.766766
CHEMBL235	CHEMBL3695811	CHEMBL3699407	6c5t	1.6504399999999988	0.0971308	0.6225074980204813	0.8819518680382502	1.6550000000000002	-0.694455
CHEMBL235	CHEMBL3695765	CHEMBL3699407	6c5t	2.2642400000000005	-0.75618	-0.362979	0.2421505802839495	0.8610000000000007	-0.770859
CHEMBL235	CHEMBL3699357	CHEMBL3699406	6c5t	1.882320000000001	0.979452	0.1867504187690437	-0.146924	-0.346	0.3847474295762989
CHEMBL235	CHEMBL3695915	CHEMBL3699398	6c5t	-1.67772	2.03898	0.3382479510870345	-0.638069	0.3689999999999998	0.2701418122556998
CHEMBL235	CHEMBL3695915	CHEMBL3699401	6c5t	2.441559999999999	-0.534077	0.4057377088652046	-1.17971	-0.494	-0.0627602
CHEMBL235	CHEMBL3699364	CHEMBL3699365	6c5t	-1.59588	-0.28396	-0.353641	0.0919284491888207	-0.208	-0.391569
CHEMBL235	CHEMBL3699362	CHEMBL3699402	6c5q	1.7459200000000004	-1.61932	0.5545114799822104	-0.612056	-0.681	0.1159699699077503
CHEMBL235	CHEMBL3699395	CHEMBL3699401	6c5t	1.93688	-1.28013	0.0770356443019539	-0.555827	1.4570000000000007	-0.28515
CHEMBL235	CHEMBL3699395	CHEMBL3699398	6c5t	-2.1824	1.2941	0.0215273253450802	0.0268492698895322	2.3200000000000003	0.0477523405502502
CHEMBL235	CHEMBL3699362	CHEMBL3699396	6c5t	-1.41856	0.394857	0.8170757092284674	-0.725684	0.0109999999999992	-0.103691
CHEMBL235	CHEMBL3695776	CHEMBL3699362	6c5t	2.1414800000000005	0.779438	0.0302951050368968	0.5489940531635253	-0.17	0.4052127183835488
CHEMBL235	CHEMBL3699362	CHEMBL3699401	6c5t	2.0460000000000003	-1.66818	0.8673874488690978	-0.807005	-0.274	-0.405213
CHEMBL235	CHEMBL3699362	CHEMBL3699411	6c5t	1.4049200000000004	-0.432511	1.0579875516575912	0.4756484437079984	-1.009	-0.776317
CHEMBL235	CHEMBL3695778	CHEMBL3699364	6c5t	1.6913599999999993	1.47004	1.0680793841832656	1.126779653829666	-0.287	0.6630753573549004
CHEMBL235	CHEMBL3695776	CHEMBL3695778	6c5t	1.5822400000000014	-0.441117	0.2686907074082537	-0.207641	0.0039999999999995	-0.0709463
CHEMBL235	CHEMBL3695778	CHEMBL3699401	6c5t	2.60524	-1.04051	0.6092809019642614	-0.14782	-0.448	0.0709463345318006
CHEMBL235	CHEMBL3695778	CHEMBL3699398	6c5t	-1.51404	1.80567	0.3615714017707091	0.4467537811156059	0.415	0.4038483657963994
CHEMBL235	CHEMBL3695776	CHEMBL3699365	6c5t	1.6777200000000008	0.758973	0.6195697304823464	1.2083749564772326	-0.491	0.2005598303110503
CHEMBL235	CHEMBL3699365	CHEMBL3699401	6c5t	2.50976	-2.09044	-0.0458989	-1.20356	0.0470000000000006	-0.20056
CHEMBL235	CHEMBL3699365	CHEMBL3699398	6c5t	-1.60952	0.435802	-0.004435	-0.96044	0.91	0.1323422009535484
CHEMBL235	CHEMBL3695778	CHEMBL3699406	6c5t	1.4322	2.0228	0.4472520222131869	0.4085392316421412	-0.256	0.541647977098549
CHEMBL235	CHEMBL3695784	CHEMBL3699396	6c5t	-1.69136	0.108406	0.0662499517141955	-0.0818658	0.0069999999999996	-0.109148
CHEMBL235	CHEMBL3699364	CHEMBL3699396	6c5t	-2.55068	0.200428	-0.28591	-1.32656	0.1239999999999996	-0.290607
CHEMBL235	CHEMBL3695785	CHEMBL3699396	6c5t	-1.74592	-0.0426731	0.4904579738446811	-1.19025	-0.233	-0.221025
CHEMBL235	CHEMBL3695776	CHEMBL3736229	6c5t	2.086920000000002	-1.41186	0.3454141663208164	0.5636142014621097	-0.846	-0.403848
CHEMBL235	CHEMBL3699401	CHEMBL3736229	6c5t	-2.10056	0.0679874	0.1951927338648466	0.6287062296467998	-0.402	-0.403848
CHEMBL235	CHEMBL3699398	CHEMBL3736229	6c5t	2.0187200000000005	-2.73047	0.3804383041359455	0.3245909325576769	-1.265	-0.73675
CHEMBL235	CHEMBL3699395	CHEMBL3699396	6c5t	-1.52768	1.19528	0.3370471827517166	-0.391737	1.742	0.0163722310458016
CHEMBL235	CHEMBL3699396	CHEMBL3699406	6c5t	2.29152	0.542686	-0.222032	0.4305201611176692	-0.093	0.1691797208065981
CHEMBL235	CHEMBL3695765	CHEMBL3699361	6c5t	3.600960000000001	1.85022	-0.401235	-0.58807	0.0129999999999999	-0.0682176
CHEMBL235	CHEMBL3699351	CHEMBL3699361	6c5t	2.4415600000000013	1.83138	0.1781985894537759	-0.113859	0.0859999999999994	0.2073815932468008
CHEMBL235	CHEMBL3699371	CHEMBL3699398	6c5t	-2.22332	1.88741	0.6140331062745984	-0.448739	0.7309999999999999	0.215567708769699
CHEMBL235	CHEMBL3699371	CHEMBL3699401	6c5t	1.89596	-0.743922	0.8621191020983826	-0.676137	-0.132	-0.117334
CHEMBL235	CHEMBL3699358	CHEMBL3699371	6c5t	1.4049200000000004	-1.63734	-1.0324	1.0514221255996763	1.285	-0.25377
CHEMBL235	CHEMBL3699396	CHEMBL3699411	6c5t	2.8234799999999995	-0.849493	0.1443408752779197	1.220498634181207	-1.02	-0.672626
CHEMBL235	CHEMBL3699401	CHEMBL3735906	6c5t	-3.16448	0.105974	0.1202441829233773	0.7531668720228647	-1.24	0.2742348700171479
CHEMBL235	CHEMBL3699371	CHEMBL3699396	6c5t	-1.5686	1.77876	0.8705364686885678	-0.640217	0.1529999999999995	0.1841875992652504
CHEMBL235	CHEMBL3699401	CHEMBL3735987	6c5t	-3.46456	2.30734	-0.00487629	0.3239606992850823	0.266	0.5621132659057988
CHEMBL235	CHEMBL3699411	CHEMBL3699422	6c5t	-2.05964	0.946861	0.2666724705057455	-1.65288	1.0579999999999998	0.6139586642175008
CHEMBL235	CHEMBL3695780	CHEMBL3699413	6c5t	2.0187200000000005	0.650994	1.2204923970548025	1.0508006000035557	-0.546	-0.233304
CHEMBL235	CHEMBL3695780	CHEMBL3699361	6c5t	3.8055600000000016	3.05811	1.0023977450492518	0.2644482869294281	-0.715	0.5348262141628002
CHEMBL235	CHEMBL3695915	CHEMBL3699411	6c5t	1.8004799999999994	1.16218	0.7291753197991401	0.4338958235303813	-1.229	-0.433864
CHEMBL235	CHEMBL3699401	CHEMBL3699422	6c5t	-2.70072	2.56076	0.3876634885648239	-0.215214	0.3229999999999995	0.2428547605126993
CHEMBL235	CHEMBL3699398	CHEMBL3699422	6c5t	1.41856	-0.0419636	0.4763831285974569	-0.888331	-0.54	-0.0900473
CHEMBL235	CHEMBL3699357	CHEMBL3699411	6c5t	2.4142800000000006	-0.412587	0.522445198112337	0.6671765823044883	-1.273	-0.457058
CHEMBL235	CHEMBL3699365	CHEMBL3699411	6c5t	1.8686800000000003	-0.410648	0.295033413281529	0.017021927974145	-0.688	-0.571664
CHEMBL235	CHEMBL3695778	CHEMBL3699411	6c5t	1.9641599999999997	0.58979	0.8396660950555154	1.4263049321453776	-1.183	-0.300158
CHEMBL235	CHEMBL3695780	CHEMBL3699407	6c5t	2.468840000000001	0.696556	1.0948413545535465	1.0356264814779583	0.133	-0.167815
CHEMBL235	CHEMBL3695776	CHEMBL3699422	6c5t	1.4867600000000012	1.2011	0.5900203316207705	-0.423164	-0.121	0.2428547605126993
CHEMBL235	CHEMBL3699406	CHEMBL3699422	6c5t	-1.52768	-0.495989	0.5313761151103685	-0.578389	0.1310000000000002	-0.227847
CHEMBL235	CHEMBL3699364	CHEMBL3699422	6c5t	-1.78684	0.20986	-0.34436	-1.88752	0.1619999999999999	-0.349274
CHEMBL235	CHEMBL3695780	CHEMBL3699412	6c5t	1.6368000000000016	2.06438	0.8583489616910001	0.9307913218408652	0.0539999999999993	0.4406858856494491
CHEMBL235	CHEMBL3699361	CHEMBL3699423	6c5t	-3.39636	-0.352781	0.5157340501011548	0.3603420803567214	0.5510000000000002	0.1937380673752997
CHEMBL235	CHEMBL3699361	CHEMBL3699419	6c5t	-1.9778	-2.75582	0.7991024169735405	0.6047146774230752	-0.002	-0.0750394
CHEMBL235	CHEMBL3699353	CHEMBL3699419	6c5t	1.41856	-0.539442	0.094363834420447	-0.367638	1.2379999999999995	1.2088163922148991
CHEMBL235	CHEMBL3699398	CHEMBL3699411	6c5t	3.4782	-0.926744	0.701379444475271	0.8560362028195753	-1.598	-0.704006
CHEMBL235	CHEMBL3695845	CHEMBL3699411	6c5t	1.6777199999999994	-1.16834	0.2461693349798626	1.0888487721051407	-0.995	-0.750394
CHEMBL235	CHEMBL3699419	CHEMBL3699423	6c5t	-1.41856	2.40221	-0.11212	-0.341182	0.5529999999999999	0.2687774596685504
CHEMBL235	CHEMBL3699353	CHEMBL3699361	6c5t	3.3963600000000005	1.73625	0.0841723749381874	-0.716151	1.239999999999999	1.28385578450815
CHEMBL235	CHEMBL3699361	CHEMBL3699412	6c5t	-2.16876	-0.924152	0.5179988560007428	0.8822625903354898	0.7690000000000001	-0.0941403
CHEMBL235	CHEMBL3695846	CHEMBL3699361	6c5t	3.53276	1.00144	0.2307057975887709	0.2859781587636167	-0.486	-0.0641246
CHEMBL235	CHEMBL3695811	CHEMBL3699361	6c5t	2.98716	2.54053	0.6744703751238157	-0.0210578	0.8069999999999995	0.0081861155229017
CHEMBL235	CHEMBL3699407	CHEMBL3699423	6c5t	-2.05964	2.22912	0.3083589933438038	-0.733585	-0.297	0.8963796497575505
CHEMBL235	CHEMBL3699366	CHEMBL3699406	6c5t	1.5822400000000003	0.722813	-0.0107026	-0.519647	-0.03	0.0354731672658985
CHEMBL235	CHEMBL3695776	CHEMBL3699411	6c5t	3.546400000000001	0.314899	0.7251641185063078	1.113246223555004	-1.179	-0.371104
CHEMBL235	CHEMBL3699358	CHEMBL3699411	6c5t	2.6598000000000006	-0.719761	-0.112769	1.77683662018022	0.4180000000000001	-0.742208
CHEMBL235	CHEMBL3695760	CHEMBL3699411	6c5t	1.5003999999999995	-0.273037	-0.395095	0.8841363203093549	-0.603	-0.652161
CHEMBL235	CHEMBL3699411	CHEMBL3699424	6c5t	-2.1142	-0.808374	0.3601908097910031	0.0209936713423051	0.4639999999999995	1.0860246593714002
CHEMBL235	CHEMBL3699352	CHEMBL3699411	6c5t	1.5549599999999997	-0.438077	0.3982168684444271	0.5829740798182221	-0.299	-0.327445
CHEMBL235	CHEMBL3695765	CHEMBL3699413	6c5t	1.81412	-0.673128	-0.139821	-0.0373758	0.1820000000000003	-0.836348
CHEMBL235	CHEMBL3699364	CHEMBL3699366	6c5t	-1.8414	0.0200539	-0.273799	-0.385996	0.0609999999999999	-0.156901
CHEMBL235	CHEMBL3699413	CHEMBL3699423	6c5t	-1.60952	2.20893	0.1392745466013952	-0.37579	0.3819999999999997	0.96186857394075
CHEMBL235	CHEMBL3699361	CHEMBL3699413	6c5t	-1.78684	-2.36506	0.7568088678332106	0.7768972749540187	0.1690000000000004	-0.768131
CHEMBL235	CHEMBL3699353	CHEMBL3699413	6c5t	1.6095199999999998	-0.669345	0.229376	-0.229658	1.4089999999999998	0.5157252779426997
CHEMBL235	CHEMBL3695846	CHEMBL3699413	6c5t	1.7459199999999993	-1.40723	0.5329818916537673	0.8283517047529284	-0.317	-0.832255
CHEMBL235	CHEMBL3699366	CHEMBL3699401	6c5t	2.7552799999999995	-2.36339	-0.137814	-0.892646	-0.222	-0.435228
CHEMBL235	CHEMBL3695776	CHEMBL3699366	6c5t	1.432200000000001	1.02638	0.6958680927797074	0.7911334754713423	-0.222	0.4352284753008497
CHEMBL235	CHEMBL3699347	CHEMBL3699396	6c5t	-1.4322	1.20461	0.314929198498574	-1.20064	0.8629999999999995	-0.47343
CHEMBL235	CHEMBL3699347	CHEMBL3699411	6c5t	1.3912799999999996	0.380359	0.5653381594006265	0.2050803207511859	-0.157	-1.14606
CHEMBL235	CHEMBL3639982	CHEMBL3699396	6c5t	-1.75956	0.384991	0.4106413862453637	-1.34975	1.6159999999999997	0.2537695812098999
CHEMBL235	CHEMBL3639982	CHEMBL3699401	6c5t	1.705	-2.27673	0.1156018168390718	-1.38997	1.3310000000000004	-0.0477523
CHEMBL235	CHEMBL3639982	CHEMBL3695776	6c5t	-2.48248	-0.863207	0.0698047897581624	-1.30998	1.7750000000000004	-0.0477523
CHEMBL235	CHEMBL3639982	CHEMBL3699430	6c5t	-1.59588	0.117341	0.7924129774023112	-0.445881	1.6950000000000005	0.3206228579802488
CHEMBL235	CHEMBL3639982	CHEMBL3699358	6c5t	-1.59588	-0.00951767	0.6740964715461153	-1.55889	0.1779999999999999	0.3233515631545494
CHEMBL235	CHEMBL3695833	CHEMBL3695915	6c5t	-1.5686	-0.642912	0.151980302102023	0.4327368520421372	1.152	-0.252405
CHEMBL235	CHEMBL3695833	CHEMBL3699422	6c5t	-1.82776	1.83923	0.3843179587627932	-0.586252	0.981	-0.0723107
CHEMBL235	CHEMBL3695833	CHEMBL3699357	6c5t	-2.1824	0.849033	0.4122311244637225	0.1643910799995005	1.1959999999999995	-0.229211
CHEMBL235	CHEMBL3695833	CHEMBL3699365	6c5t	-1.6368	1.01537	0.4818562475181778	0.7380687330371034	0.6109999999999998	-0.114606
CHEMBL235	CHEMBL3695778	CHEMBL3695833	6c5t	1.7322799999999996	0.146805	0.4193437166107545	0.2541251542161188	-1.106	0.3861117821634501
CHEMBL235	CHEMBL3695833	CHEMBL3699396	6c5t	-2.5916	1.58134	0.4257298860357726	-0.366621	0.9429999999999996	-0.0136435
CHEMBL235	CHEMBL3695833	CHEMBL3699366	6c5t	-1.88232	1.44754	0.5441951109059758	0.3870829497993609	0.8799999999999999	0.1200630276692003
CHEMBL235	CHEMBL3695833	CHEMBL3699430	6c5t	-2.42792	1.23742	0.9209110656030924	0.4446737399605445	1.0220000000000002	0.0532097508988496
CHEMBL235	CHEMBL3639982	CHEMBL3699398	6c5t	-2.41428	0.485354	0.1017599323131355	-0.881112	2.194	0.2851496907143485
CHEMBL235	CHEMBL3695833	CHEMBL3699428	6c5t	-2.01872	0.674389	0.3847022305506203	1.0680464975167696	-0.199	0.4243136546036492
CHEMBL235	CHEMBL3695833	CHEMBL3699399	6c5t	-2.1824	-0.292974	0.2218429219696969	-0.215666	1.005	-0.0150079
CHEMBL235	CHEMBL3695833	CHEMBL3699354	6c5t	-1.41856	0.91194	0.4026868630353735	0.3808569206198178	-0.519	0.4079414235578493
CHEMBL235	CHEMBL3699347	CHEMBL3699401	6c5t	2.0323599999999997	-1.27434	0.1913798245906907	-1.24519	0.5780000000000003	-0.774952
CHEMBL235	CHEMBL3699347	CHEMBL3699398	6c5t	-2.08692	1.28204	-0.0605474	-0.5548	1.4409999999999998	-0.44205
CHEMBL235	CHEMBL3695785	CHEMBL3699402	6c5t	1.41856	-2.18881	0.1762415897923295	-0.848766	-0.925	-0.00136435
CHEMBL235	CHEMBL3699398	CHEMBL3699402	6c5t	3.8192	-2.13813	0.2049009426158269	-0.36262	-1.27	0.1882806570267003
CHEMBL235	CHEMBL3699345	CHEMBL3699363	6c5t	1.4731200000000002	0.967556	0.1870718332829766	1.308396674562927	-1.698	-0.181459
CHEMBL235	CHEMBL3699358	CHEMBL3699402	6c5t	3.0008000000000004	-2.04879	-0.90155	0.4934825751426286	0.7460000000000004	0.1500787845864994
CHEMBL235	CHEMBL3695778	CHEMBL3699402	6c5t	2.3051599999999994	-0.671105	0.2529507924159677	0.0701098773787071	-0.855	0.5921290228230998
CHEMBL235	CHEMBL3699396	CHEMBL3699402	6c5t	3.1644799999999997	-2.18765	-0.56875	0.0647018432770248	-0.692	0.2196607665311489
CHEMBL235	CHEMBL3699402	CHEMBL3699424	6c5t	-2.4552	0.388222	0.8609523544525434	1.3850005750524643	0.1359999999999992	0.1937380673752997
CHEMBL235	CHEMBL3699352	CHEMBL3699402	6c5t	1.89596	-1.94834	-0.406838	-0.584576	0.0290000000000008	0.5648419710800994
CHEMBL235	CHEMBL3695833	CHEMBL3699345	6c5t	-1.5004	-0.594244	0.8364762504086709	0.146938800428654	0.8170000000000002	-0.286514
CHEMBL235	CHEMBL3699345	CHEMBL3699411	6c5t	1.7322799999999996	1.06741	0.3715767245431373	1.0853098103829306	-0.894	-0.399755
CHEMBL235	CHEMBL3699365	CHEMBL3699402	6c5t	2.20968	-1.6576	-0.421825	-1.01674	-0.36	0.3206228579802488
CHEMBL235	CHEMBL3699364	CHEMBL3699397	6c5t	-2.2506	-1.94331	-0.56746	-0.0150187	-0.109	0.0368375198530497
CHEMBL235	CHEMBL3699397	CHEMBL3699401	6c5t	3.1644800000000006	-0.407524	0.279398152410211	-1.36795	-0.052	-0.628967
CHEMBL235	CHEMBL3695785	CHEMBL3699397	6c5t	-1.44584	-2.07922	0.3455777896368812	0.2057815722130674	-0.466	0.1064195017977009
CHEMBL235	CHEMBL3699397	CHEMBL3699406	6c5t	1.9914400000000008	2.54089	0.2887510879610627	-0.710583	0.1399999999999996	-0.158265
CHEMBL235	CHEMBL3699397	CHEMBL3699411	6c5t	2.523400000000001	1.29587	0.6304220064195133	0.2828630381311631	-0.787	-1.00007
CHEMBL235	CHEMBL3699345	CHEMBL3699402	6c5t	2.07328	-0.322717	-0.203968	-0.491234	-0.566	0.4925312839611493
CHEMBL235	CHEMBL3699402	CHEMBL3699430	6c5t	-3.0008	2.03521	1.1171203700702217	0.7525420253594377	0.7709999999999999	-0.152807
CHEMBL235	CHEMBL3699366	CHEMBL3699402	6c5t	2.4552	-2.04515	-0.527023	-0.686047	-0.629	0.0859542129904493
CHEMBL235	CHEMBL3699402	CHEMBL3699422	6c5t	-2.40064	2.29687	0.6972953417049842	-0.15773	0.7299999999999995	-0.278328
CHEMBL235	CHEMBL3695915	CHEMBL3699402	6c5t	2.141479999999999	-0.0511723	0.0903795256726313	-0.764503	-0.901	0.4584224692824001
CHEMBL235	CHEMBL3699357	CHEMBL3699402	6c5t	2.755280000000001	-1.68784	-0.164744	-0.41938	-0.945	0.4352284753008497
CHEMBL235	CHEMBL3699354	CHEMBL3699402	6c5t	1.99144	-1.44239	0.0261633733013395	-0.511447	0.7700000000000005	-0.201924
CHEMBL235	CHEMBL3699399	CHEMBL3699402	6c5t	2.755280000000001	-0.49654	0.0324649770125105	-0.0855337	-0.754	0.2210251191183001
CHEMBL235	CHEMBL3699402	CHEMBL3699417	6c5q	-2.07328	2.22635	0.756501709608202	0.2908702529090248	-0.237	-0.49526
CHEMBL235	CHEMBL3699360	CHEMBL3699402	6c5q	1.9095999999999995	-1.99059	0.4900643058664266	0.5749401749994479	-0.154	0.4952599891354499
CHEMBL235	CHEMBL3699402	CHEMBL3699409	6c5q	-2.5916	0.338589	0.7582393568241519	0.4443468983366232	-0.832	-0.699913
CHEMBL235	CHEMBL3639982	CHEMBL3699402	6c5t	1.4049200000000004	-2.00819	-0.187175	-1.10629	0.9240000000000004	0.4734303477410488
CHEMBL235	CHEMBL3699402	CHEMBL3699428	6c5t	-2.5916	1.34735	0.8275242729838193	1.3093531419471307	-0.45	0.2182964139439995
CHEMBL235	CHEMBL3699430	CHEMBL3699431	6c5t	1.5004000000000008	-0.486099	-0.135061	-0.564748	0.2679999999999998	0.3683751985305008
CHEMBL235	CHEMBL3699398	CHEMBL3699431	6c5t	2.3188000000000004	-0.652302	0.779126764137862	-0.0299791	-0.231	0.4038483657964011
CHEMBL235	CHEMBL3699401	CHEMBL3699431	6c5t	-1.80048	1.89287	0.6453674573108281	0.4575328315687517	0.6319999999999997	0.7367503970609999
CHEMBL235	CHEMBL3699358	CHEMBL3699431	6c5t	1.5004000000000008	-0.6308	0.0673028110519224	0.8553444488001732	1.785	0.3656464933562002
CHEMBL235	CHEMBL3699396	CHEMBL3699431	6c5t	1.6640799999999998	-0.592623	0.2789344990136	0.4360046202682163	0.3470000000000004	0.4352284753008497
CHEMBL235	CHEMBL3695845	CHEMBL3699363	6c5t	1.41856	-1.67358	-0.0677026	1.1141981548472772	-1.799	-0.532098
CHEMBL235	CHEMBL3699363	CHEMBL3699409	6c5q	-1.99144	-0.682234	0.6901859896236168	0.0340113337891812	0.2999999999999998	-0.0259227
CHEMBL235	CHEMBL3699363	CHEMBL3699428	6c5t	-1.99144	0.252401	0.7334068455571684	-0.247459	0.6820000000000004	0.8922865919960987
CHEMBL235	CHEMBL3699363	CHEMBL3699398	6c5t	-3.21904	1.04729	0.3684876459384634	-1.16113	2.402	0.4857095210253987
CHEMBL235	CHEMBL3699363	CHEMBL3699399	6c5t	-2.15512	-0.617397	0.4308838584885259	-1.6489	1.886	0.452965058933799
CHEMBL235	CHEMBL3699354	CHEMBL3699363	6c5t	1.3912800000000007	-0.491657	0.4250180436092499	0.8869888741205095	-0.362	-0.875914
CHEMBL235	CHEMBL3699345	CHEMBL3699364	6c5t	1.4594799999999992	1.78237	0.7392859447056694	0.6764707916651683	0.0019999999999997	0.56347761849295
CHEMBL235	CHEMBL3695776	CHEMBL3699345	6c5t	1.8141200000000013	-0.760446	0.7050050779540104	0.363232218929586	-0.285	0.0286514043301497
CHEMBL235	CHEMBL3699345	CHEMBL3699401	6c5t	2.3733599999999995	-0.57967	0.0378933830270592	-0.505594	-0.159	-0.0286514
CHEMBL235	CHEMBL3699345	CHEMBL3699398	6c5t	-1.74592	2.06577	-0.153746	-0.022134	0.7039999999999997	0.3042506269344489
CHEMBL235	CHEMBL3699363	CHEMBL3699417	6c5q	-1.47312	1.40658	0.6829829996445411	-0.123258	0.8950000000000005	0.1787301889166492
CHEMBL235	CHEMBL3699363	CHEMBL3699430	6c5t	-2.40064	0.956244	1.0189078236500244	-0.735734	1.9030000000000005	0.5211826882912991
CHEMBL235	CHEMBL3699363	CHEMBL3699366	6c5t	-1.85504	1.06338	0.7371300050124135	-0.844986	1.761	0.5880359650616498
CHEMBL235	CHEMBL3699363	CHEMBL3699424	6c5t	-1.85504	-0.827774	0.707057011539431	-0.458264	1.2679999999999998	0.8677282454273989
CHEMBL235	CHEMBL3695776	CHEMBL3699363	6c5t	3.287240000000001	0.17898	0.4528297952548757	1.1757972302421948	-1.983	-0.152807
CHEMBL235	CHEMBL3699358	CHEMBL3699363	6c5t	2.400640000000001	-1.23856	-0.426975	1.701703385495866	-0.386	-0.523911
CHEMBL235	CHEMBL3699363	CHEMBL3699422	6c5t	-1.80048	1.50564	0.6679649712823383	-1.52555	1.862	0.3956622502734994
CHEMBL235	CHEMBL3695915	CHEMBL3699363	6c5t	1.54132	0.975262	0.4870568769165017	0.6570488660515779	-2.033	-0.215568
CHEMBL235	CHEMBL3699357	CHEMBL3699363	6c5t	2.155120000000001	-0.579508	0.1888123965580248	0.8809458276493775	-2.077	-0.238762
CHEMBL235	CHEMBL3699363	CHEMBL3699365	6c5t	-1.60952	0.64403	0.6769227808253866	-0.551001	1.492	0.3533673200718503
CHEMBL235	CHEMBL3695778	CHEMBL3699363	6c5t	1.705	0.491177	0.5666332136467856	1.5615005600815497	-1.987	-0.0818612
CHEMBL235	CHEMBL3699363	CHEMBL3699396	6c5t	-2.56432	1.19429	0.7113086257045801	-1.32961	1.824	0.4543294115209502
CHEMBL235	CHEMBL3699362	CHEMBL3699398	6c5t	-2.07328	0.451518	0.7413608827573092	-0.457824	0.5889999999999995	-0.0723107
CHEMBL235	CHEMBL3348830	CHEMBL3699357	6c5t	-1.52768	0.07932	0.4665816059553349	0.6397427843186433	0.867	-0.156901
CHEMBL235	CHEMBL3348830	CHEMBL3735987	6c5t	-1.93688	0.658417	0.2101686413734091	0.4813040998281011	0.5950000000000006	0.3192585053930994
CHEMBL235	CHEMBL3348830	CHEMBL3699396	6c5t	-1.93688	0.784514	0.5071909689631815	0.2034657960304925	0.6139999999999999	0.0586671612474507
CHEMBL235	CHEMBL3348830	CHEMBL3735906	6c5t	-1.6368	-1.45254	0.1967764779617258	0.7185251429578056	-0.911	0.0313801095044485
CHEMBL235	CHEMBL3699401	CHEMBL3735765	6c5t	-1.95052	0.677445	0.3404387214861852	1.3022450048903875	-1.115	1.2470182646550985
CHEMBL235	CHEMBL3699398	CHEMBL3735765	6c5t	2.16876	-1.87162	0.3322857442542354	1.159295494810509	-1.978	0.9141162333904996
CHEMBL235	CHEMBL3348830	CHEMBL3699430	6c5t	-1.7732	0.451312	0.8743749744814743	0.9658500473569644	0.6930000000000005	0.1255204380177996
CHEMBL235	CHEMBL3695776	CHEMBL3735765	6c5t	2.2369600000000007	-0.607992	0.4022607944004725	1.2896062377473765	-1.559	1.2470182646550985
CHEMBL235	CHEMBL3699396	CHEMBL3735765	6c5t	1.5140399999999994	-2.00266	-0.317913	1.4658102427779962	-1.4	0.9454963428949484
CHEMBL235	CHEMBL3699363	CHEMBL3699397	6c5t	-2.26424	-1.09471	0.4962395470166763	-0.638348	1.5910000000000002	0.7817740324369495
CHEMBL235	CHEMBL3639982	CHEMBL3699397	6c5t	-1.45948	-2.05296	0.1739686837285799	-0.360913	1.383	0.5812142021258992
CHEMBL235	CHEMBL3699397	CHEMBL3699410	6c5q	1.7595600000000011	2.58858	0.2201177490065559	0.4428692663902612	1.0550000000000002	-0.328809
CHEMBL235	CHEMBL3699408	CHEMBL3699431	6c5q	1.5004000000000008	0.0329342	-0.333012	0.5260455590788922	0.8239999999999998	0.1869163044395509
CHEMBL235	CHEMBL3699363	CHEMBL3699408	6c5q	-2.40064	0.376846	0.8064233453428092	-0.169747	1.3470000000000004	0.7026415823822489
CHEMBL235	CHEMBL3699402	CHEMBL3699408	6c5q	-3.0008	1.25525	0.7634730348922555	0.2006079366118119	0.2149999999999998	0.0286514043301497
CHEMBL235	CHEMBL3699408	CHEMBL3699410	6c5q	1.895960000000001	1.20319	-0.321745	1.157690123275318	1.299	-0.249677
CHEMBL235	CHEMBL3639982	CHEMBL3699408	6c5q	-1.59588	-0.746404	0.2949046206713593	-1.2823	1.1390000000000002	0.5020817520711987
CHEMBL235	CHEMBL3699371	CHEMBL3699430	6c5t	-1.40492	1.65288	1.1960422135362474	-0.0191772	0.2320000000000002	0.2510408760355993
CHEMBL235	CHEMBL3699411	CHEMBL3699430	6c5t	-2.6598	0.760047	0.7054697033703207	-0.476887	1.0990000000000002	0.7394791022353004
CHEMBL235	CHEMBL3699409	CHEMBL3699410	6c5q	1.48676	2.19162	0.1040163140419955	1.0902315511291705	2.3460000000000005	0.47888775808965
CHEMBL235	CHEMBL3348830	CHEMBL3699358	6c5t	-1.7732	0.765049	0.7977953744844221	-0.248335	-0.824	0.1282491431921002
CHEMBL235	CHEMBL3348830	CHEMBL3699401	6c5t	1.527679999999999	-1.6724	0.3131923612990401	-0.0505249	0.3290000000000006	-0.242855
CHEMBL235	CHEMBL3348830	CHEMBL3699398	6c5t	-2.5916	0.866211	0.2355038488282626	0.5156100365878404	1.1920000000000002	0.0900472707518993
CHEMBL235	CHEMBL3699366	CHEMBL3699411	6c5t	2.1142	-0.72208	0.2058499578490019	0.3893043388190426	-0.957	-0.806332
CHEMBL235	CHEMBL3699406	CHEMBL3699430	6c5t	-2.12784	-0.655973	1.0464503258389184	0.5648195058893583	0.1720000000000006	-0.102326
CHEMBL235	CHEMBL3699364	CHEMBL3699430	6c5t	-2.387	-0.0918732	0.153176858351977	-0.180106	0.2030000000000003	-0.223754
CHEMBL235	CHEMBL3699401	CHEMBL3699430	6c5t	-3.30088	2.3064	0.8590919087479034	0.8762154937822769	0.3639999999999999	0.368375198530499
CHEMBL235	CHEMBL3695785	CHEMBL3699430	6c5t	-1.58224	-0.244726	0.9326167748363272	0.131674729580042	-0.154	-0.154172
CHEMBL235	CHEMBL3699406	CHEMBL3699428	6c5t	-1.71864	-1.26339	0.4761764124080525	1.3007276011379922	-1.049	0.2687774596685504
CHEMBL235	CHEMBL3699364	CHEMBL3699428	6c5t	-1.9778	-0.695141	-0.356812	0.525588304811969	-1.018	0.1473500794121989
CHEMBL235	CHEMBL3699411	CHEMBL3699428	6c5t	-2.2506	0.120171	0.3353621866028172	0.1858184543814291	-0.122	1.1105830059401
CHEMBL235	CHEMBL3699401	CHEMBL3699428	6c5t	-2.89168	1.7616	0.5547013478301587	1.5825460825996942	-0.857	0.7394791022352987
CHEMBL235	CHEMBL3695833	CHEMBL3699424	6c5t	-1.88232	-0.326757	0.783190778501028	1.3394646922015228	0.3869999999999995	0.3997553080349494
CHEMBL235	CHEMBL3695833	CHEMBL3699358	6c5t	-2.42792	1.64391	0.8079066474040844	-0.687316	-0.495	0.0559384560731501
CHEMBL235	CHEMBL3695833	CHEMBL3699398	6c5t	-3.24632	1.4136	0.1992619323330761	0.1023594659635576	1.521	0.0177365836329492
CHEMBL235	CHEMBL3699401	CHEMBL3735674	6c5t	-2.60524	0.206453	0.0859850246116713	0.5172193772034704	0.0209999999999999	-0.319259
CHEMBL235	CHEMBL3699398	CHEMBL3735674	6c5t	1.5140400000000005	-2.36076	0.1750009686493362	0.0620097992813351	-0.842	-0.652161
CHEMBL235	CHEMBL3699364	CHEMBL3699399	6c5t	-2.14148	-1.57367	-0.648558	-0.697986	0.1859999999999999	-0.291971
CHEMBL235	CHEMBL3699399	CHEMBL3699406	6c5t	1.882320000000001	2.09373	0.3133559846151048	0.1763913618276777	-0.155	0.1705440733937493
CHEMBL235	CHEMBL3695776	CHEMBL3699354	6c5t	1.895960000000001	0.502308	0.5650974225217433	0.517816683308748	-1.621	0.7231068711894988
CHEMBL235	CHEMBL3699354	CHEMBL3699364	6c5t	1.3776399999999998	0.627813	0.9252796461387351	0.280668744160602	1.338	-0.130978
CHEMBL235	CHEMBL3699354	CHEMBL3699411	6c5t	1.65044	-0.212568	0.6779971865997831	0.4869132610059162	0.4420000000000001	-1.09421
CHEMBL235	CHEMBL3699399	CHEMBL3699411	6c5t	2.4142800000000006	0.776044	0.6641044330429122	1.1041508732244918	-1.082	-0.671261
CHEMBL235	CHEMBL3695776	CHEMBL3736075	6c5t	1.7459200000000017	-0.539825	0.720974065588787	0.6436120707353641	-2.109	0.541647977098549
CHEMBL235	CHEMBL3699401	CHEMBL3736075	6c5t	-2.44156	0.758107	0.4887592074167071	0.7386076369587757	-1.665	0.541647977098549
CHEMBL235	CHEMBL3699398	CHEMBL3736075	6c5t	1.6777200000000008	-1.81496	0.8511190791669077	0.425374248328257	-2.528	0.2087459458339502
CHEMBL235	CHEMBL3699401	CHEMBL3735470	6c5t	-2.60524	2.39525	0.3657156077590751	-0.351596	0.3029999999999999	0.3178941528059482
CHEMBL235	CHEMBL3699398	CHEMBL3735470	6c5t	1.5140400000000005	-0.18656	0.4415880634248184	-0.997628	-0.56	-0.0150079
CHEMBL235	CHEMBL3348830	CHEMBL3699399	6c5t	-1.52768	-1.0653	0.2327091301892218	0.134300499045082	0.6760000000000002	0.0573028086602995
CHEMBL235	CHEMBL1089177	CHEMBL1090860	1fm9	2.2369600000000007	2.45619	0.0629253203357017	0.0056519300445885	-1.643	0.0832255078161505
CHEMBL235	CHEMBL3678146	CHEMBL3678161	6c5q	-1.71864	0.0211449	0.2920846295201342	1.008609598941512	-0.217	-0.521183
CHEMBL235	CHEMBL1946955	CHEMBL1947140	3ty0	-2.16876	-1.428	-0.275874	0.438399676807523	-0.654	-0.208746
CHEMBL235	CHEMBL3695845	CHEMBL3699398	6c5t	-1.80048	-0.263655	-0.145154	0.4217835670578748	0.6029999999999998	-0.046388
CHEMBL235	CHEMBL3695785	CHEMBL3699398	6c5t	-2.40064	0.0222359	0.2561759537785567	-0.613816	0.3449999999999997	-0.189645
CHEMBL235	CHEMBL3695845	CHEMBL3699401	6c5t	2.318799999999999	-2.83415	0.1118371845433191	-0.359805	-0.26	-0.37929
CHEMBL235	CHEMBL3695785	CHEMBL3699401	6c5t	1.71864	-2.48232	0.5460296360852988	-0.993329	-0.518	-0.522547
CHEMBL235	CHEMBL3699352	CHEMBL3699401	6c5t	2.1960399999999995	-1.94474	0.0651423352667361	-0.851526	0.4360000000000008	0.0436592827888002
CHEMBL235	CHEMBL3699401	CHEMBL3699424	6c5t	-2.85076	0.804754	0.5976830869176591	1.1950502674330157	-0.271	0.7149207556665989
CHEMBL235	CHEMBL3695776	CHEMBL3699352	6c5t	1.9914400000000008	0.830531	0.7077510336047983	0.7401154825174605	-0.88	-0.0436593
CHEMBL235	CHEMBL3695785	CHEMBL3699358	6c5t	-1.58224	-0.130623	0.8357689440740789	-1.19057	-1.671	-0.151443
CHEMBL235	CHEMBL3695784	CHEMBL3699358	6c5t	-1.52768	0.0431576	0.4753537597357987	-0.534102	-1.431	-0.0395662
CHEMBL235	CHEMBL3695776	CHEMBL3699364	6c5t	3.2736000000000005	1.02309	0.9843291948637842	0.9401321071454746	-0.283	0.5921290228230998
CHEMBL235	CHEMBL3695784	CHEMBL3699398	6c5t	-2.34608	0.148603	-0.314565	0.4634372437302579	0.585	-0.0777681
CHEMBL235	CHEMBL3695784	CHEMBL3699401	6c5t	1.7732	-2.40258	-0.132304	-0.236359	-0.278	-0.41067
CHEMBL235	CHEMBL3699352	CHEMBL3699398	6c5t	-1.92324	0.469523	-0.0584377	-0.322213	1.2990000000000004	0.376561314053399
CHEMBL235	CHEMBL3699358	CHEMBL3699364	6c5t	2.387	-0.0214195	0.4349566210289865	1.810438855178419	1.314	0.2210251191183001
CHEMBL235	CHEMBL3699358	CHEMBL3699401	6c5t	3.3008800000000003	-2.37033	-0.438232	0.3318174737640523	1.1530000000000005	-0.371104
CHEMBL235	CHEMBL3695776	CHEMBL3695785	6c5t	2.468840000000001	1.1713	0.3244117366760115	0.8534520884487365	0.0739999999999998	0.5225470408784485
CHEMBL235	CHEMBL3695776	CHEMBL3699401	6c5t	4.187480000000001	-1.37481	0.4737982042102019	-0.433597	-0.444	0
CHEMBL235	CHEMBL3695845	CHEMBL3699364	6c5t	1.4049199999999993	-0.599245	0.7070171587317557	1.025759104501203	-0.099	0.2128390035954002
CHEMBL235	CHEMBL3699364	CHEMBL3699398	6c5t	-3.2054	0.201723	-0.627096	-0.646182	0.702	-0.259227
CHEMBL235	CHEMBL3699401	CHEMBL3735924	6c5t	-3.16448	0.974138	0.5801527116390895	1.1855573610454513	-1.34	0.3274446209159993
CHEMBL235	CHEMBL3699406	CHEMBL3699424	6c5t	-1.58224	-2.34869	0.8312312321107413	1.0425715622301284	-0.463	0.2442191130998505
CHEMBL235	CHEMBL3695776	CHEMBL3699406	6c5t	3.0144400000000013	1.62585	0.4144058565378333	0.2415154059112165	-0.252	0.4707016425667483
CHEMBL235	CHEMBL3699358	CHEMBL3699406	6c5t	2.127840000000001	0.676302	-0.416997	0.8551260683743761	1.3449999999999998	0.0995977388619486
CHEMBL235	CHEMBL3699398	CHEMBL3699406	6c5t	2.9462400000000004	0.433645	0.3353605665699849	-0.0111018	-0.671	0.1377996113021495
CHEMBL235	CHEMBL374189	CHEMBL376627	2hfp	-2.70072	-2.07979	1.3311957206187786	1.345707650724164	-1.674	-0.128249
CHEMBL235	CHEMBL3695760	CHEMBL3699398	6c5t	-1.9778	0.589449	-0.752456	0.0884016073372375	0.995	0.0518453983117002
CHEMBL235	CHEMBL3699364	CHEMBL3699424	6c5t	-1.8414	-1.78637	-0.221747	0.2814084511518409	-0.432	0.122791732843499
CHEMBL235	CHEMBL3695760	CHEMBL3699401	6c5t	2.141479999999999	-1.94257	-0.680331	-0.539462	0.1320000000000005	-0.281057
CHEMBL235	CHEMBL3695771	CHEMBL3695821	6c5t	-1.5686	-0.497948	-1.04379	-1.21154	0.9300000000000006	-0.522547
CHEMBL235	CHEMBL3639947	CHEMBL3695829	6c5t	1.6504399999999988	-0.587408	0.3383475831062225	-1.27754	0.0460000000000002	0.0395662250273485
CHEMBL235	CHEMBL3695769	CHEMBL3695829	6c5t	-1.67772	0.924381	-0.098284	-0.929346	1.1930000000000005	-0.305615
CHEMBL235	CHEMBL3695771	CHEMBL3695834	6c5t	1.54132	-0.674404	-0.658788	-0.333251	-0.786	0.0504810457245508
CHEMBL235	CHEMBL3695812	CHEMBL3695842	6c5t	-1.5004	2.51577	0.3496009791726727	-0.502398	0.8369999999999997	0.3001575691730007
CHEMBL235	CHEMBL3695769	CHEMBL3695837	6c5t	-2.91896	-0.360466	-0.940141	-0.434599	1.6970000000000005	-1.08466
CHEMBL235	CHEMBL3695775	CHEMBL3695837	6c5t	-2.56432	-1.26209	-1.02252	-0.687163	0.5610000000000004	-1.28249
CHEMBL235	CHEMBL3695835	CHEMBL3695837	6c5t	-2.34608	-0.248962	-0.825609	-0.455848	2.5130000000000003	-0.107784
CHEMBL235	CHEMBL3695766	CHEMBL3695812	6c5t	1.7459200000000004	-1.69726	-0.16835	0.0060509643816001	0.6360000000000001	-0.166451
CHEMBL235	CHEMBL3695812	CHEMBL3695837	6c5t	-1.74592	0.305483	-0.788542	-0.200457	1.113	-0.223754
CHEMBL235	CHEMBL3585577	CHEMBL4434731	6c5t	-2.08692	-0.171535	1.0126301964247717	2.381513226831736	-1.408	0.39429789768635
CHEMBL235	CHEMBL3695772	CHEMBL3695837	6c5t	-3.02808	-0.193754	-1.18962	-1.46043	1.4780000000000002	-0.399755
CHEMBL235	CHEMBL3695837	CHEMBL3695848	6c5t	1.65044	0.910614	0.5952348933014525	-0.0979883	-0.643	0.4052127183835488
CHEMBL235	CHEMBL3695774	CHEMBL3695812	6c5t	2.1551199999999997	-0.231344	0.8686556105702404	0.6959090796103651	-0.975	0.2060172406596496
CHEMBL235	CHEMBL3695812	CHEMBL602469	6c5t	-2.56432	2.28394	-0.101741	-0.561003	0.694	0.3915691925120512
CHEMBL235	CHEMBL3695812	CHEMBL3695814	6c5t	-1.60952	1.90265	0.0882932473911655	-0.431268	0.5979999999999999	0.5621132659058006
CHEMBL235	CHEMBL3695812	CHEMBL3695821	6c5t	-2.56432	1.51418	-0.553171	-0.511021	1.173	0.1255204380177996
CHEMBL235	CHEMBL3695812	CHEMBL3695838	6c5t	-1.40492	-0.390149	-0.647852	-0.753288	1.098	-0.302886
CHEMBL235	CHEMBL3695812	CHEMBL3695830	6c5t	-1.74592	2.09636	0.0640964420701882	-0.236559	0.6419999999999995	0.4229493020164998
CHEMBL235	CHEMBL3695773	CHEMBL3695812	6c5t	1.7459200000000004	-1.6109	-0.352668	-0.310192	0.3600000000000003	-0.132342
CHEMBL235	CHEMBL3695819	CHEMBL3695837	6c5t	-1.75956	-1.63142	-1.75673	-0.126647	1.7319999999999998	-0.446143
CHEMBL235	CHEMBL3695812	CHEMBL3695839	6c5t	-1.60952	1.83819	-0.0280117	-0.434353	0.6230000000000002	0.3329020312646005
CHEMBL235	CHEMBL3695812	CHEMBL3695840	6c5t	-1.74592	1.34527	-0.0493823	0.2949647238894385	0.4429999999999996	0.2032885354853508
CHEMBL235	CHEMBL3639947	CHEMBL3695812	6c5t	2.1551199999999997	-1.94875	0.3007177844835847	-0.132217	-0.563	-0.515725
CHEMBL235	CHEMBL3639947	CHEMBL3695775	6c5t	2.97352	-0.479628	0.774499950368747	0.5406945439618919	-0.011	0.5430123296856983
CHEMBL235	CHEMBL3639947	CHEMBL3695781	6c5t	2.4551999999999987	-3.42274	-0.893595	-0.110462	0.5910000000000002	-0.933217
CHEMBL235	CHEMBL3639947	CHEMBL3695769	6c5t	3.32816	-1.35689	0.6812366042512967	0.1031064833529523	-1.147	0.3451812045489486
CHEMBL235	CHEMBL3639947	CHEMBL3695816	6c5t	1.664079999999999	-0.573076	0.3153269165589093	0.2617607739630663	-0.025	-0.199195
CHEMBL235	CHEMBL3639947	CHEMBL3695831	6c5t	1.7459199999999993	-1.25495	0.6803870590340265	-0.248778	-1.265	0.14871443199935
CHEMBL235	CHEMBL3695818	CHEMBL3695835	6c5t	1.65044	-1.17713	0.6983950199915651	0.8513829825152933	-1.891	-0.470702
CHEMBL235	CHEMBL3695772	CHEMBL3695818	6c5t	-2.33244	1.18745	-0.525578	-2.71024	0.8559999999999999	0.1787301889166492
CHEMBL235	CHEMBL3695775	CHEMBL3695816	6c5t	-1.78684	-0.127716	0.0307041633270584	-0.362371	-0.014	-0.742208
CHEMBL235	CHEMBL3695775	CHEMBL3695822	6c5t	-1.9096	-0.470745	-0.919948	-1.30757	0.7580000000000005	-1.2552
CHEMBL235	CHEMBL3695775	CHEMBL3695839	6c5t	-2.42792	0.20063	-0.296701	-1.24774	0.0710000000000006	-0.725836
CHEMBL235	CHEMBL3695775	CHEMBL4592882	6c5t	2.168760000000001	2.43427	0.4504762115560766	-0.492967	-1.112	-0.376561
CHEMBL235	CHEMBL3695775	CHEMBL3695821	6c5t	-3.38272	-0.115795	-0.960717	-1.08576	0.6210000000000004	-0.933217
CHEMBL235	CHEMBL3695775	CHEMBL3695844	6c5t	-1.86868	-0.457903	-0.514277	-0.954815	-0.616	-0.0163722
CHEMBL235	CHEMBL3695775	CHEMBL3695843	6c5t	-1.60952	-1.38536	-0.445242	-1.53773	0.242	-1.53899
CHEMBL235	CHEMBL3695775	CHEMBL3695779	6c5t	-2.01872	-0.154749	0.0720284468238093	0.982621356251949	-0.81	-0.356096
CHEMBL235	CHEMBL3639947	CHEMBL3695835	6c5t	2.7552799999999995	-1.63442	0.6481584498743544	0.1967384071901662	-1.963	-0.631695
CHEMBL235	CHEMBL3639947	CHEMBL3695815	6c5t	1.6231599999999995	-0.695305	0.328619609954688	1.3406235016864836	-1.135	0.4775234055024988
CHEMBL235	CHEMBL3639947	CHEMBL3695772	6c5t	3.43728	-1.60965	0.9729747087485972	1.726332096632543	-0.928	-0.339724
CHEMBL235	CHEMBL3639947	CHEMBL3695848	6c5t	2.0596399999999986	-0.762211	-0.140213	-0.367904	-0.093	-0.334266
CHEMBL235	CHEMBL3639947	CHEMBL3695768	6c5t	1.4458399999999996	-1.47364	0.7973297770484125	0.5439279674919257	-2.277	0.2906071010629496
CHEMBL235	CHEMBL3639947	CHEMBL3695819	6c5t	2.168759999999999	0.0468121	0.9240983181974052	-0.132091	-1.182	-0.293336
CHEMBL235	CHEMBL3695821	CHEMBL3695829	6c5t	2.05964	-0.0014019	0.6198966531079092	-0.27472	-0.564	0.4297710649522503
CHEMBL235	CHEMBL3695774	CHEMBL3695829	6c5t	1.6504399999999988	2.05238	0.9615275567554012	0.1859171953825591	-0.366	0.7613087436296997
CHEMBL235	CHEMBL3695772	CHEMBL3695829	6c5t	-1.78684	1.14543	-0.403317	-2.60111	0.9740000000000002	0.3792900192276995
CHEMBL235	CHEMBL3695818	CHEMBL3695821	6c5t	-1.51404	-0.0200195	-0.198806	-0.177588	0.6820000000000004	-0.229211
CHEMBL235	CHEMBL3695775	CHEMBL3695818	6c5t	-1.86868	-0.155741	-0.286703	-1.21427	-0.061	-0.704006
CHEMBL235	CHEMBL3695770	CHEMBL3695821	6c5t	-1.51404	1.18331	-0.470713	-0.415601	0.6900000000000004	-0.0491167
CHEMBL235	CHEMBL3695769	CHEMBL3695818	6c5t	-2.22332	0.966585	-0.200882	-0.588784	1.0750000000000002	-0.506175
CHEMBL235	CHEMBL3695770	CHEMBL3695834	6c5t	1.59588	1.08056	0.1221901663615639	0.5614493515882761	-1.026	0.5239113934655997
CHEMBL235	CHEMBL1092633	CHEMBL1092634	3b1m	-1.81412	1.21112	-0.0513076	0.2452589170289177	-0.847	-0.628967
CHEMBL235	CHEMBL1092634	CHEMBL1092900	3lmp	1.88232	0.734312	-0.312066	1.7978973710069883	-0.863	-0.0245583
CHEMBL235	CHEMBL1091530	CHEMBL1092634	3lmp	-1.62316	0.0947895	0.5065619102143902	-1.69134	-0.05	-1.1215
CHEMBL235	CHEMBL1092634	CHEMBL1092876	3lmp	2.16876	0.24226	-0.705489	-0.751196	-0.277	0.8499916617944496
CHEMBL235	CHEMBL1089121	CHEMBL1092634	3lmp	-1.54132	0.349569	-0.133413	-2.284	-3.356	0.2005598303110503
CHEMBL235	CHEMBL3695786	CHEMBL3695841	6c5t	-2.19604	-0.214094	0.261850928790185	-0.0892679	1.2679999999999998	-0.12552
CHEMBL235	CHEMBL3695812	CHEMBL3695841	6c5t	-1.5004	1.59861	-0.0649649	-0.915205	0.6289999999999996	0.2251181768797501
CHEMBL235	CHEMBL1092634	CHEMBL1092854	3lmp	1.4458399999999996	0.887506	-0.576145	-1.03267	0.4019999999999992	1.10648994817865
CHEMBL235	CHEMBL1089859	CHEMBL1092634	3lmp	-1.54132	0.913918	-0.0523416	0.0344352255049638	0.939	-1.04237
CHEMBL235	CHEMBL1091572	CHEMBL1092876	3lmp	1.5686000000000009	0.905275	-0.454997	-0.552587	-0.228	0.135070906127849
CHEMBL235	CHEMBL1092387	CHEMBL1092559	3lmp	1.8004800000000003	0.863901	-1.39217	-0.649677	2.3200000000000003	-0.429771
CHEMBL235	CHEMBL3695821	CHEMBL3695851	6c5t	1.6777200000000008	1.10883	0.7395270055911192	0.0521165169670697	-0.59	0.7012772297951013
CHEMBL235	CHEMBL3695835	CHEMBL3695851	6c5t	-1.48676	2.39731	0.1409012215683309	-1.10305	1.9830000000000003	0.9427676377206496
CHEMBL235	CHEMBL3695769	CHEMBL3695851	6c5t	-2.05964	2.14853	-0.0311105	-0.803045	1.1670000000000007	-0.0341088
CHEMBL235	CHEMBL3695768	CHEMBL3695786	6c5t	1.4049199999999993	1.50475	-0.734092	-1.03019	1.0750000000000002	-0.455694
CHEMBL235	CHEMBL3695766	CHEMBL3695786	6c5t	2.4415600000000004	0.437521	-0.381594	-0.614413	-0.003	0.1841875992652486
CHEMBL235	CHEMBL3695786	CHEMBL3695842	6c5t	-2.19604	0.921676	0.6174170308547554	0.2596677522949359	1.476	-0.050481
CHEMBL235	CHEMBL3695775	CHEMBL3695851	6c5t	-1.705	1.25329	-0.122657	-1.15705	0.0310000000000005	-0.23194
CHEMBL235	CHEMBL3695775	CHEMBL4434731	6c5t	-1.74592	0.320946	0.1961809538925638	0.9202917270512952	-1.397	-0.360189
CHEMBL235	CHEMBL3695834	CHEMBL3695851	6c5t	-1.4322	1.53034	0.6097221989077861	-0.940216	1.1260000000000003	0.1282491431921002
CHEMBL235	CHEMBL4434731	CHEMBL4592882	6c5t	3.9146800000000006	1.93954	0.4908561779148663	-1.08479	0.2849999999999992	-0.0163722
CHEMBL235	CHEMBL3695772	CHEMBL3695851	6c5t	-2.16876	2.42836	-0.370029	-2.11962	0.9480000000000004	0.6507961840705505
CHEMBL235	CHEMBL3695786	CHEMBL3695830	6c5t	-2.44156	0.336098	0.3793600102827512	0.4972520675368784	1.2809999999999997	0.07231068711895
CHEMBL235	CHEMBL3695786	CHEMBL3695838	6c5t	-2.10056	-2.41428	-0.308423	0.226731654546978	1.737	-0.653525
CHEMBL235	CHEMBL3695835	CHEMBL3695841	6c5t	-2.10056	1.19757	-0.105739	-1.4552	2.029	0.3410881467874986
CHEMBL235	CHEMBL3695834	CHEMBL3695841	6c5t	-2.046	0.1996	0.3705525397865425	-2.12355	1.1719999999999997	-0.47343
CHEMBL235	CHEMBL3695772	CHEMBL3695841	6c5t	-2.78256	1.23635	-0.6013	-3.78431	0.9939999999999998	0.0491166931373996
CHEMBL235	CHEMBL3695841	CHEMBL3695848	6c5t	1.4049200000000004	-0.432558	-0.116186	0.5589322255750538	-0.159	-0.0436593
CHEMBL235	CHEMBL3695819	CHEMBL3695841	6c5t	-1.51404	-0.426029	-0.75725	-1.05025	1.247999999999999	0.0027287051742987
CHEMBL235	CHEMBL3695775	CHEMBL3695841	6c5t	-2.3188	0.0167179	-0.351866	-1.84537	0.0769999999999999	-0.833619
CHEMBL235	CHEMBL3695781	CHEMBL3695841	6c5t	-1.80048	3.0595	0.8970907508497444	-0.537396	-0.525	0.6426100685476488
CHEMBL235	CHEMBL3695769	CHEMBL3695841	6c5t	-2.67344	0.989683	-0.261267	-1.03878	1.213	-0.635788
CHEMBL235	CHEMBL3695786	CHEMBL3695851	6c5t	-1.58224	0.905796	0.5087776291191588	0.1805841485506031	1.2220000000000004	0.4761590529153512
CHEMBL235	CHEMBL3695773	CHEMBL3695786	6c5t	2.4415600000000004	0.409088	-0.564871	-0.939142	-0.279	0.2182964139439978
CHEMBL235	CHEMBL3695786	CHEMBL3695844	6c5t	-1.74592	-0.729996	-0.0364328	0.5294345057608292	0.5750000000000002	0.691726761685052
CHEMBL235	CHEMBL3695786	CHEMBL3695843	6c5t	-1.48676	-1.5494	0.1288086484947374	-0.0606321	1.4329999999999998	-0.830891
CHEMBL235	CHEMBL3695786	CHEMBL3695814	6c5t	-2.30516	0.112242	0.411988767552007	0.2795333036492475	1.237	0.2114746510082508
CHEMBL235	CHEMBL3695779	CHEMBL3695786	6c5t	1.89596	0.329227	-0.168643	-2.45802	-0.381	-0.352003
CHEMBL235	CHEMBL3695786	CHEMBL602469	6c5t	-3.25996	0.378523	0.2407647434479491	0.134632747528581	1.3330000000000002	0.0409305776145014
CHEMBL235	CHEMBL3695774	CHEMBL3695786	6c5t	2.850759999999999	3.06716	0.9617763937984458	0.2556954722909001	-1.614	0.5566558555571994
CHEMBL235	CHEMBL3695786	CHEMBL3695821	6c5t	-3.25996	-0.34792	-0.135315	0.1664212342685316	1.8120000000000005	-0.225118
CHEMBL235	CHEMBL3695786	CHEMBL3695837	6c5t	-2.44156	-1.64488	-0.455703	0.3901815055961039	1.7520000000000002	-0.574392
CHEMBL235	CHEMBL3695771	CHEMBL3695786	6c5t	1.6913599999999993	-0.240242	-0.620203	-1.15502	-0.882	-0.297429
CHEMBL235	CHEMBL3695770	CHEMBL3695786	6c5t	1.7459199999999993	1.65541	0.066463634044779	-0.512214	-1.122	0.1760014837423487
CHEMBL235	CHEMBL3695786	CHEMBL3695818	6c5t	-1.74592	-0.342323	0.3073939397855888	0.317193214632156	1.13	0.0040930577614499
CHEMBL235	CHEMBL3639947	CHEMBL3695786	6c5t	2.850759999999999	-0.227934	0.1260037236488529	-0.582643	-1.202	-0.165087
CHEMBL235	CHEMBL3695786	CHEMBL3695840	6c5t	-2.44156	-0.258741	0.2827082034932138	0.9110622380022664	1.082	-0.14735
CHEMBL235	CHEMBL3695786	CHEMBL3695822	6c5t	-1.78684	-0.732673	-0.141916	-0.188029	1.9490000000000005	-0.547105
CHEMBL235	CHEMBL3695786	CHEMBL3695839	6c5t	-2.30516	-0.0386734	0.2989817573004671	0.3583222639222016	1.2620000000000005	-0.0177366
CHEMBL235	CHEMBL3695815	CHEMBL602469	6c5t	-2.03236	0.876163	0.2070126554127602	-1.93841	1.266	-0.601679
CHEMBL235	CHEMBL3695772	CHEMBL3695779	6c5t	-2.48248	0.980896	-0.053679	0.2227426072031277	0.1070000000000002	0.5266400986399002
CHEMBL235	CHEMBL3695814	CHEMBL3695819	6c5t	1.6231600000000006	0.0965614	0.8804523656486517	0.4220345101436017	-1.217	-0.339724
CHEMBL235	CHEMBL3695779	CHEMBL3695835	6c5t	1.8004800000000003	-1.22156	0.2587057970495127	-1.07885	-1.142	-0.818612
CHEMBL235	CHEMBL3695779	CHEMBL3695834	6c5t	1.7459200000000004	0.0790062	-0.0991471	-0.821194	-0.285	-0.00409306
CHEMBL235	CHEMBL3695774	CHEMBL3695848	6c5t	2.0596399999999986	1.4902	0.3086436331124431	0.4738463191853219	-0.505	0.3874761347505995
CHEMBL235	CHEMBL3695774	CHEMBL3695819	6c5t	2.168759999999999	2.84817	1.0768230253858806	0.8885360054753783	-1.594	0.428406712365101
CHEMBL235	CHEMBL3695774	CHEMBL3695834	6c5t	2.70072	2.47702	1.0153670798916987	1.3586232004765773	-1.518	0.9045657652804504
CHEMBL235	CHEMBL3695848	CHEMBL602469	6c5t	-2.46884	1.00879	0.5050418334078214	-0.232294	0.2240000000000002	0.2101102984211014
CHEMBL235	CHEMBL3695819	CHEMBL602469	6c5t	-2.57796	0.308842	-0.785202	-0.673514	1.3129999999999995	0.1691797208065999
CHEMBL235	CHEMBL3695774	CHEMBL3695815	6c5t	1.6231599999999995	1.83605	1.1526454220371052	1.862914472673184	-1.547	1.19926592410485
CHEMBL235	CHEMBL3695834	CHEMBL3695844	6c5t	-1.59588	-0.426334	0.1983816064919917	-0.698395	0.4790000000000001	0.343816851961801
CHEMBL235	CHEMBL3695772	CHEMBL3695844	6c5t	-2.33244	0.537399	-0.655172	-1.68609	0.3010000000000001	0.8663638928402513
CHEMBL235	CHEMBL3695768	CHEMBL3695821	6c5t	-1.85504	0.735331	-1.3007	-1.17319	2.8870000000000005	-0.680812
CHEMBL235	CHEMBL3695819	CHEMBL3695821	6c5t	-2.57796	-0.482311	-1.06978	-0.61414	1.7919999999999998	-0.096869
CHEMBL235	CHEMBL3695844	CHEMBL602469	6c5t	-1.51404	1.11507	0.5156520764398392	-0.517914	0.758	-0.650796
CHEMBL235	CHEMBL3695835	CHEMBL3695844	6c5t	-1.65044	0.484663	-0.37528	-0.551348	1.3360000000000003	1.1583353464903503
CHEMBL235	CHEMBL3695814	CHEMBL3695834	6c5t	2.155120000000001	-0.490358	0.0652563855781317	1.3366542592440085	-1.141	0.1364352587150001
CHEMBL235	CHEMBL3695814	CHEMBL3695848	6c5t	1.5140400000000005	-0.65687	-0.165832	-0.00221907	-0.128	-0.380654
CHEMBL235	CHEMBL3695835	CHEMBL3695843	6c5t	-1.39128	-0.427393	-0.210612	-1.06345	2.194	-0.364282
CHEMBL235	CHEMBL3695772	CHEMBL3695843	6c5t	-2.07328	-0.385002	-0.578487	-2.33307	1.1589999999999998	-0.656254
CHEMBL235	CHEMBL3695773	CHEMBL3695819	6c5t	1.7595600000000002	0.40457	0.3768761759442331	-0.244885	-0.259	0.0900472707518993
CHEMBL235	CHEMBL3695819	CHEMBL3695838	6c5t	-1.41856	-2.33397	-1.61783	-0.320759	1.7169999999999996	-0.525276
CHEMBL235	CHEMBL3695842	CHEMBL3695848	6c5t	1.4049200000000004	-1.31681	-0.633333	0.1497188375201519	-0.367	-0.118699
CHEMBL235	CHEMBL3695819	CHEMBL3695830	6c5t	-1.75956	0.148798	-0.635428	-0.169508	1.2609999999999992	0.2005598303110485
CHEMBL235	CHEMBL3695772	CHEMBL3695842	6c5t	-2.78256	2.12211	-0.263425	-2.36989	1.202	0.1241560854306502
CHEMBL235	CHEMBL3695773	CHEMBL3695848	6c5t	1.65044	-0.515909	-0.875426	-0.673812	0.8300000000000001	0.0491166931373978
CHEMBL235	CHEMBL3695830	CHEMBL3695848	6c5t	1.65044	-0.813099	-0.222874	-0.109466	-0.172	-0.24149
CHEMBL235	CHEMBL3695766	CHEMBL3695848	6c5t	1.65044	-0.555981	-0.666693	-0.248387	1.106	0.0150078784586487
CHEMBL235	CHEMBL484137	CHEMBL484409	3g9e	-1.44584	-1.10729	-0.297777	1.7836624665159306	0.0280000000000004	-0.720378
CHEMBL235	CHEMBL4090529	CHEMBL4094497	3fur	-2.48248	0.88257	-0.237892	-0.754613	0.5069999999999997	-0.176001
CHEMBL235	CHEMBL3695766	CHEMBL3695819	6c5t	1.7595600000000002	0.368687	0.5551776374828615	0.0694748346336415	0.0170000000000003	0.0559384560731501
CHEMBL235	CHEMBL3695819	CHEMBL3695842	6c5t	-1.51404	0.592432	-0.354562	-0.591854	1.4559999999999995	0.0777680974675494
CHEMBL235	CHEMBL3695819	CHEMBL3735503	6c5t	-1.62316	-2.45299	-1.26866	0.4042824333719287	0.298	-0.356096
CHEMBL235	CHEMBL3695772	CHEMBL3695815	6c5t	-1.81412	0.88151	-0.380603	-0.616239	-0.207	0.8172471997028499
CHEMBL235	CHEMBL3695835	CHEMBL3695842	6c5t	-2.10056	2.06148	0.3040934468962967	-1.14143	2.237	0.4161275390807493
CHEMBL235	CHEMBL3695772	CHEMBL3735503	6c5t	-2.89168	-1.00509	-0.817748	-0.970691	0.0440000000000004	-0.309708
CHEMBL235	CHEMBL3695773	CHEMBL3695834	6c5t	2.291520000000001	-0.270645	-0.630333	0.1295923596277841	-0.183	0.5662063236672488
CHEMBL235	CHEMBL3695834	CHEMBL3695838	6c5t	-1.95052	-1.82123	-0.205854	-0.844402	1.641	-1.00143
CHEMBL235	CHEMBL3695830	CHEMBL3695834	6c5t	2.291520000000001	-0.729479	0.0174207028527733	0.993037195344088	-1.185	0.2755992226043009
CHEMBL235	CHEMBL3695766	CHEMBL3695834	6c5t	2.291520000000001	-0.287317	-0.453872	0.531788818474403	0.0929999999999999	0.5320975089884996
CHEMBL235	CHEMBL3695834	CHEMBL3695842	6c5t	-2.046	1.13604	0.7097569582577808	-1.25476	1.38	-0.398391
CHEMBL235	CHEMBL3695772	CHEMBL3695848	6c5t	-1.37764	0.795767	-0.989206	-1.73086	0.835	0.0054574103485993
CHEMBL235	CHEMBL3585577	CHEMBL4568299	6c5t	-1.65044	1.49361	0.4137931601206486	0.3198935258578932	-0.236	0.448872001172349
CHEMBL235	CHEMBL3695816	CHEMBL602469	6c5t	-2.07328	0.870552	-0.160144	-1.10786	0.1559999999999997	0.0750393922932506
CHEMBL235	CHEMBL3695816	CHEMBL4592882	6c5t	3.955600000000001	3.51353	0.7374588716773753	-0.157839	-1.098	0.3656464933562002
CHEMBL235	CHEMBL3695816	CHEMBL3695821	6c5t	-2.07328	-0.0581799	-0.680144	-0.80985	0.6349999999999998	-0.191009
CHEMBL235	CHEMBL3695774	CHEMBL3695816	6c5t	1.664079999999999	2.67257	1.2130745907221607	1.4334664492839455	-0.437	0.5225470408784503
CHEMBL235	CHEMBL3695769	CHEMBL3695815	6c5t	-1.705	0.594774	-0.0974617	0.4136893970177383	0.0120000000000004	0.1323422009535502
CHEMBL235	CHEMBL3695769	CHEMBL3695842	6c5t	-2.67344	1.89236	0.0708872956967208	-0.734809	1.4210000000000005	-0.560749
CHEMBL235	CHEMBL3695772	CHEMBL3695816	6c5t	-1.7732	1.26799	-0.112846	-1.19633	0.9030000000000004	0.1405283164764501
CHEMBL235	CHEMBL3695834	CHEMBL3695840	6c5t	-2.29152	-0.102415	0.3682021961534081	-0.347819	0.9859999999999998	-0.49526
CHEMBL235	CHEMBL3695840	CHEMBL3695848	6c5t	1.65044	-0.151285	-0.0525479	-0.537335	0.0270000000000001	-0.0218296
CHEMBL235	CHEMBL3585577	CHEMBL3695816	6c5t	-2.12784	-0.59104	0.7540405557293366	1.0528316351654394	-0.025	0.0122791732843499
CHEMBL235	CHEMBL3695781	CHEMBL3695821	6c5t	-2.8644	2.42695	0.3522082600130137	-0.398157	0.0190000000000001	0.5430123296856983
CHEMBL235	CHEMBL3695781	CHEMBL3695840	6c5t	-2.046	2.7959	0.9380814695863198	0.5038062343666084	-0.711	0.6207804271532495
CHEMBL235	CHEMBL3695781	CHEMBL3695822	6c5t	-1.39128	2.33446	0.4748353492294553	-0.968988	0.1560000000000001	0.2210251191182983
CHEMBL235	CHEMBL3695781	CHEMBL3695839	6c5t	-1.9096	3.26114	0.9563434516919668	-0.0926371	-0.531	0.7503939229324992
CHEMBL235	CHEMBL3695781	CHEMBL3695814	6c5t	-1.9096	3.39117	1.0159175670481222	-0.179132	-0.556	0.9796051575736991
CHEMBL235	CHEMBL3695779	CHEMBL3695781	6c5t	1.5003999999999995	-3.07042	-1.0161	-1.10468	1.412	-1.12013
CHEMBL235	CHEMBL3695781	CHEMBL602469	6c5t	-2.8644	3.72763	0.5946234929105336	-0.295085	-0.46	0.8090610841799499
CHEMBL235	CHEMBL3695774	CHEMBL3695781	6c5t	2.4551999999999987	-1.64449	0.326959400308123	0.9542367609968136	0.1790000000000002	-0.211475
CHEMBL235	CHEMBL3695775	CHEMBL3695842	6c5t	-2.3188	1.09125	0.0284830983139432	-1.80397	0.2850000000000001	-0.75858
CHEMBL235	CHEMBL3695821	CHEMBL3695848	6c5t	2.46884	-0.264099	0.7203808095655903	0.2526758728443225	-0.703	0.0559384560731501
CHEMBL235	CHEMBL3695769	CHEMBL3695844	6c5t	-2.22332	0.385683	-0.426256	-0.439769	0.5200000000000005	0.1814588940909516
CHEMBL235	CHEMBL3695769	CHEMBL3695822	6c5t	-2.26424	0.454948	-0.825999	-1.10438	1.8940000000000008	-1.05737
CHEMBL235	CHEMBL3695769	CHEMBL3695839	6c5t	-2.78256	1.23208	-0.201911	-0.609287	1.2070000000000007	-0.528004
CHEMBL235	CHEMBL3695769	CHEMBL3695821	6c5t	-3.73736	0.7933	-0.864078	-0.816894	1.7570000000000006	-0.735386
CHEMBL235	CHEMBL3695769	CHEMBL3695843	6c5t	-1.96416	-0.563568	-0.359362	-1.21688	1.378	-1.34116
CHEMBL235	CHEMBL3695769	CHEMBL3695779	6c5t	-2.37336	0.745552	0.1717100339537549	1.059024858680128	0.3260000000000005	-0.158265
CHEMBL235	CHEMBL3695769	CHEMBL3695816	6c5t	-1.66408	1.02359	0.1150785462342315	0.1056628040355115	1.1220000000000008	-0.544377
CHEMBL235	CHEMBL3695773	CHEMBL3695781	6c5t	2.0460000000000003	-3.06692	-1.83661	-0.251165	1.5140000000000002	-0.549834
CHEMBL235	CHEMBL3695781	CHEMBL3695830	6c5t	-2.046	3.58692	1.0196582228579565	0.0153380050969971	-0.512	0.8404411936843985
CHEMBL235	CHEMBL3695766	CHEMBL3695781	6c5t	2.0460000000000003	-3.11508	-1.58363	-0.0110664	1.79	-0.583943
CHEMBL235	CHEMBL3695781	CHEMBL3695842	6c5t	-1.80048	2.92952	1.058213708240984	-0.219976	-0.317	0.7176494608408994
CHEMBL235	CHEMBL3695819	CHEMBL3695839	6c5t	-1.62316	-0.264549	-0.700781	-0.371732	1.242	0.1105125595591491
CHEMBL235	CHEMBL3695821	CHEMBL3695831	6c5t	2.15512	-0.851865	1.2762215264867218	0.4366278063979903	-1.875	0.5389192719242519
CHEMBL235	CHEMBL3585577	CHEMBL4592882	6c5t	1.8277600000000007	2.01982	1.0786384341777822	1.0086381925210024	-1.123	0.3779256666405501
CHEMBL235	CHEMBL3695821	CHEMBL3695844	6c5t	1.5140400000000005	-0.450648	0.5700663872250451	0.3146468672767208	-1.237	0.916844938564802
CHEMBL235	CHEMBL3695772	CHEMBL3695821	6c5t	-3.84648	0.993548	-1.10806	-1.91872	1.5380000000000005	-0.050481
CHEMBL235	CHEMBL3695821	CHEMBL3695834	6c5t	3.1099200000000007	-0.0199661	1.0170619582408753	0.9720081971608332	-1.716	0.5730280866030011
CHEMBL235	CHEMBL3695815	CHEMBL3695821	6c5t	-2.03236	0.189196	-0.143117	-1.51442	1.745	-0.867728
CHEMBL235	CHEMBL3695821	CHEMBL3695843	6c5t	1.7732	-1.38385	0.6051838389313159	-0.293802	-0.379	-0.605773
CHEMBL235	CHEMBL3695821	CHEMBL3695835	6c5t	3.1644800000000006	-0.944214	1.356469528829287	0.7919458409351109	-2.573	-0.24149
CHEMBL235	CHEMBL4568299	CHEMBL4592882	6c5t	3.478200000000001	-0.166994	0.9250489534634124	0.524793111696223	-0.887	-0.0709463
CHEMBL235	CHEMBL3695822	CHEMBL602469	6c5t	-1.47312	1.07832	0.4987109071023853	0.3801656526102654	-0.616	0.5880359650616516
CHEMBL235	CHEMBL3695822	CHEMBL3695835	6c5t	1.6913600000000004	-0.591571	1.3002910022896812	1.089083838869111	-2.71	0.0804968026418517
CHEMBL235	CHEMBL3695822	CHEMBL3695834	6c5t	1.6368000000000005	0.281357	1.087570323195513	1.2927162147755873	-1.853	0.8950152971704011
CHEMBL235	CHEMBL3695772	CHEMBL3695822	6c5t	-2.37336	0.636942	-1.10789	-2.12481	1.6750000000000005	-0.372468
CHEMBL235	CHEMBL3695819	CHEMBL3695840	6c5t	-1.75956	-0.725458	-0.772095	0.3783444117001676	1.0619999999999994	-0.0191009
CHEMBL235	CHEMBL3695821	CHEMBL3695822	6c5t	1.4731200000000002	-0.351453	0.1179380661865652	-0.844528	0.137	-0.321987
CHEMBL235	CHEMBL3695835	CHEMBL3695839	6c5t	-2.20968	1.49883	-0.0604901	-0.914111	2.023000000000001	0.448872001172349
CHEMBL235	CHEMBL3695772	CHEMBL3695839	6c5t	-2.89168	1.4788	-0.517056	-2.79409	0.9880000000000004	0.15690054752225
CHEMBL235	CHEMBL3695839	CHEMBL3695848	6c5t	1.5140400000000005	-0.58638	-0.199872	0.080229478279648	-0.153	-0.151443
CHEMBL235	CHEMBL3735503	CHEMBL602468	6c5t	-1.54132	0.812654	0.5692158699880754	-1.12311	1.2459999999999996	0.0668532767703506
CHEMBL235	CHEMBL3699406	CHEMBL3699412	6c5t	-1.71864	-0.209343	0.580131975218836	0.8888737823209177	0.33	0.0191009362201004
CHEMBL235	CHEMBL3695773	CHEMBL3699406	6c5t	2.127840000000001	0.453077	-0.565232	-0.209673	0.8479999999999999	0.2223894717054477
CHEMBL235	CHEMBL3695815	CHEMBL3695846	6c5t	-2.16876	0.493666	0.5105564251690498	-1.44942	1.1070000000000002	-0.461151
CHEMBL235	CHEMBL3695776	CHEMBL3695815	6c5t	2.100560000000001	0.929791	0.5487924400775428	1.1411046321462008	-1.312	1.109218653352949
CHEMBL235	CHEMBL3695815	CHEMBL3699398	6c5t	-2.03236	0.344961	0.2305314820560129	-1.00397	1.731	-0.776317
CHEMBL235	CHEMBL3695765	CHEMBL3695815	6c5t	2.2369600000000007	0.259296	-0.507825	0.0605259555215816	-0.608	0.4570581166952507
CHEMBL235	CHEMBL3695760	CHEMBL3695765	6c5t	-2.16876	0.0153732	0.0621948475316072	1.113685252452564	-0.128	0.3711039037047996
CHEMBL235	CHEMBL3695760	CHEMBL602468	6c5t	-2.56432	-0.754101	-0.847818	-0.664727	0.7610000000000001	-0.23194
CHEMBL235	CHEMBL3695766	CHEMBL3695784	6c5t	1.52768	-0.254723	0.0548308262889988	-0.330318	1.21	0.1282491431921002
CHEMBL235	CHEMBL3695760	CHEMBL3695846	6c5t	-2.1142	0.824089	-0.395831	-0.406968	0.3710000000000004	0.3670108459433496
CHEMBL235	CHEMBL3695784	CHEMBL3695846	6c5t	-2.48248	0.268602	0.0537386001534464	0.098107973300871	-0.039	0.2373973501640982
CHEMBL235	CHEMBL3695784	CHEMBL3695830	6c5t	-1.52768	0.655331	-0.173968	-0.129435	0.0679999999999996	0.1282491431920984
CHEMBL235	CHEMBL3695765	CHEMBL3695784	6c5t	2.5506800000000003	0.471207	-0.233056	-1.50177	0.5380000000000003	-0.24149
CHEMBL235	CHEMBL3695838	CHEMBL3699406	6c5t	1.7868400000000009	2.40204	0.9515491265279894	0.7225207919354475	-0.61	0.6576179470062993
CHEMBL235	CHEMBL3695765	CHEMBL3699406	6c5t	3.150840000000001	1.13689	-0.621106	-0.890418	0.4519999999999999	-0.181459
CHEMBL235	CHEMBL3695842	CHEMBL3699406	6c5t	1.882320000000001	-0.570723	-0.392072	0.5549505088797699	-0.349	0.054574103485999
CHEMBL235	CHEMBL3695846	CHEMBL3699406	6c5t	3.08264	0.319883	-0.0515444	0.1934099282336957	-0.047	-0.177366
CHEMBL235	CHEMBL3695830	CHEMBL3699406	6c5t	2.127840000000001	-0.0532207	0.0833249357635991	0.3480476106913995	-0.154	-0.0682176
CHEMBL235	CHEMBL3695766	CHEMBL3699406	6c5t	2.127840000000001	0.469231	-0.369387	0.0549658712133807	1.1239999999999997	0.1882806570266986
CHEMBL235	CHEMBL3695845	CHEMBL602469	6c5t	-1.80048	0.35129	-0.156325	-0.98727	0.1379999999999999	0.1282491431921002
CHEMBL235	CHEMBL3695827	CHEMBL3699398	6c5t	-1.9096	-0.722135	0.000517604682395	1.1888137890417043	0.351	-0.418856
CHEMBL235	CHEMBL3695827	CHEMBL3695846	6c5t	-2.046	-0.602137	0.4911095510498416	0.7324774327212645	-0.273	-0.103691
CHEMBL235	CHEMBL3695776	CHEMBL3695827	6c5t	1.9778000000000016	1.96434	0.4505154163506188	-0.913853	0.0679999999999996	0.7517582755196504
CHEMBL235	CHEMBL3695785	CHEMBL602469	6c5t	-2.40064	0.720058	0.2433059269487313	-1.62702	-0.12	-0.0150079
CHEMBL235	CHEMBL3695782	CHEMBL3695842	6c5t	1.4731200000000002	1.29989	0.816798035601007	0.6466282478625837	0.391	0.1350709061278507
CHEMBL235	CHEMBL3695782	CHEMBL3695845	6c5t	2.2096800000000014	0.512306	0.7198371265470626	0.9210304620228346	0.1100000000000003	0.098233386274801
CHEMBL235	CHEMBL3695782	CHEMBL3695819	6c5t	2.9871600000000007	0.525707	1.2032254391147683	1.0438170434716183	-1.065	0.0573028086603013
CHEMBL235	CHEMBL3695768	CHEMBL3695782	6c5t	-2.26424	0.721678	-0.967384	-1.93155	2.16	-0.641246
CHEMBL235	CHEMBL3695782	CHEMBL3695785	6c5t	2.809840000000001	0.153927	0.4093053451685468	1.9928539040848825	0.3680000000000003	0.24149040792555
CHEMBL235	CHEMBL3695782	CHEMBL3695838	6c5t	1.5686000000000009	-1.87636	-0.122126	0.5584003687962023	0.6520000000000001	-0.467973
CHEMBL235	CHEMBL3695827	CHEMBL602469	6c5t	-1.9096	-0.123976	-0.313819	0.4551841889700912	-0.114	-0.244219
CHEMBL235	CHEMBL3695826	CHEMBL602469	6c5t	-2.05964	-0.581547	-0.299957	0.584375975229673	-0.111	-0.688998
CHEMBL235	CHEMBL3699421	CHEMBL602469	6c5t	-1.82776	1.85983	0.2975669826279993	-1.34384	-0.147	0.4638798796310013
CHEMBL235	CHEMBL3695776	CHEMBL3695826	6c5t	2.127840000000001	2.40743	0.4266618909242083	-0.952923	0.0649999999999995	1.1965372189305494
CHEMBL235	CHEMBL3695784	CHEMBL602469	6c5t	-2.34608	0.855816	-0.33528	-0.771958	0.1200000000000001	0.0968690336876498
CHEMBL235	CHEMBL3695760	CHEMBL602469	6c5t	-1.9778	1.45273	-0.762119	-0.881672	0.5300000000000002	0.2264825294669012
CHEMBL235	CHEMBL3699406	CHEMBL602469	6c5t	-2.94624	0.235765	0.3238521773357272	-0.672441	0.2060000000000004	0.0368375198530515
CHEMBL235	CHEMBL3695819	CHEMBL3699396	6c5t	-1.92324	-0.513142	-0.364476	-0.267929	1.1999999999999993	-0.0368375
CHEMBL235	CHEMBL3695826	CHEMBL3699396	6c5t	-1.40492	-1.31622	0.646677091852478	0.798067621001894	-0.224	-0.895015
CHEMBL235	CHEMBL1230353	CHEMBL3695784	6c5t	1.6913599999999993	0.233641	0.3862551940236853	-0.266108	-0.066	0.3451812045489504
CHEMBL235	CHEMBL1230353	CHEMBL3695826	6c5t	1.4049199999999993	1.57045	0.4289953862158867	-1.17117	0.165	1.13104829474735
CHEMBL235	CHEMBL1230353	CHEMBL3699406	6c5t	2.29152	0.791115	0.0289054408733298	0.0168728039519298	-0.152	0.4052127183835488
CHEMBL235	CHEMBL1230353	CHEMBL3695815	6c5t	1.3776399999999998	0.0897579	0.1828036947829379	0.9053495162256452	-1.212	1.0437297291697494
CHEMBL235	CHEMBL3695765	CHEMBL3695827	6c5t	2.114200000000001	1.40014	-0.338395	-1.78555	0.7720000000000002	0.0995977388619522
CHEMBL235	CHEMBL3695815	CHEMBL3699396	6c5t	-1.37764	0.296782	0.4950164222282722	-1.363	1.1529999999999996	-0.807697
CHEMBL235	CHEMBL1230353	CHEMBL3695819	6c5t	1.9232399999999992	0.745176	0.8528748707505799	0.0321846961447108	-1.259	0.2728705174300003
CHEMBL235	CHEMBL1230353	CHEMBL3695785	6c5t	1.7459199999999993	0.403854	-0.0571147	0.7401623014663147	0.1740000000000003	0.457058116695249
CHEMBL235	CHEMBL3678128	CHEMBL3678130	6c5t	1.9095999999999984	-0.139795	0.0195711344343992	-0.582377	0.899	0.0818611552290011
CHEMBL235	CHEMBL4083715	CHEMBL4094497	3fur	-2.49612	0.185302	-0.351002	1.326852169590395	0.4579999999999984	-0.297429
CHEMBL235	CHEMBL4062558	CHEMBL4094497	3fur	-2.56432	0.0464745	0.0342353488916734	2.31707998499831	0.0779999999999994	-0.335631
CHEMBL235	CHEMBL3695782	CHEMBL3699421	6c5t	2.2369600000000007	-0.97386	0.4025809128881395	1.289088637257449	0.3950000000000004	-0.237397
CHEMBL235	CHEMBL3678143	CHEMBL3678144	6c5q	1.4322	0.985587	-0.323209	1.2587073515364753	-0.383	0.1091482069719997
CHEMBL235	CHEMBL3695819	CHEMBL602468	6c5t	-3.16448	-1.69119	-0.965561	-0.535168	1.5439999999999996	-0.289243
CHEMBL235	CHEMBL3695765	CHEMBL3695819	6c5t	2.7689200000000005	1.10596	0.2534471704757915	-0.820742	-0.655	-0.313801
CHEMBL235	CHEMBL3695819	CHEMBL3699398	6c5t	-2.57796	-0.379185	-0.733715	0.2122582407221813	1.7779999999999996	-0.00545741
CHEMBL235	CHEMBL3695765	CHEMBL3695845	6c5t	1.9914400000000008	0.976378	-0.368011	-1.32321	0.5200000000000005	-0.272871
CHEMBL235	CHEMBL3695845	CHEMBL602468	6c5t	-2.387	-1.75609	-0.21244	-0.58094	0.3689999999999998	-0.330173
CHEMBL235	CHEMBL1236924	CHEMBL4071197	3fur	2.086919999999999	1.29784	-0.838541	-2.74935	1.238999999999999	0.1255204380177979
CHEMBL235	CHEMBL4071197	CHEMBL4083715	3fur	-2.22332	-1.25683	0.3074391387016106	3.1115863688265493	-1.108	-0.0859542
CHEMBL235	CHEMBL3678133	CHEMBL3678136	6c5t	1.664079999999999	-2.32441	0.3820687051783956	1.129779630628562	-0.471	0.7108276979051489
CHEMBL235	CHEMBL3678134	CHEMBL3678136	6c5q	1.9095999999999984	-1.60089	0.5122240869666433	-0.555443	0.6769999999999996	0.4188562442550498
CHEMBL235	CHEMBL209546	CHEMBL387023	2gtk	-1.55496	-1.04467	0.8363758083730669	1.3335774928888602	-0.028	-0.508904
CHEMBL235	CHEMBL213675	CHEMBL213678	2gtk	-1.47312	0.454761	-0.13254	0.2125763746696288	-0.595	0.6971841720336496
CHEMBL235	CHEMBL213602	CHEMBL213675	2gtk	1.81412	0.508949	0.7081495616815497	-0.595676	0.9249999999999988	-0.48571
CHEMBL235	CHEMBL209546	CHEMBL213602	2gtk	-1.45948	-0.81604	0.7280753175059926	1.0827437593781724	-0.448	-0.654889
CHEMBL235	CHEMBL213675	CHEMBL387023	2gtk	-1.9096	0.180452	0.0582345152697098	0.5220242325808578	-0.505	0.6316952478504501
CHEMBL235	CHEMBL213602	CHEMBL214272	2gtk	1.9096000000000009	0.80772	0.0290894766030818	-0.877774	-0.388	0.2155677087697007
CHEMBL235	CHEMBL213678	CHEMBL214272	2gtk	1.5686000000000009	0.485154	0.1874996839539933	-1.07828	-0.718	0.0040930577614499
CHEMBL235	CHEMBL214272	CHEMBL387023	2gtk	-2.00508	-1.03908	0.2098929117853478	0.9898428146053132	0.8079999999999998	-0.069582
CHEMBL235	CHEMBL323773	CHEMBL324856	1zeo	-1.41856	-0.97958	0.9715756483946028	3.238507841074913	-0.545	0.2414904079255482
CHEMBL235	CHEMBL209749	CHEMBL438088	2gtk	1.81412	-0.761429	0.1045514108865118	-0.274377	-0.82	1.5485401864152504
CHEMBL235	CHEMBL380404	CHEMBL438088	2gtk	1.9641600000000008	-1.14259	0.2284294894560735	0.783533091438498	-0.074	0.9755120998122512
CHEMBL235	CHEMBL211371	CHEMBL438088	2gtk	1.6777200000000008	-0.24534	0.0176068446252073	0.6633203371520676	0.5509999999999984	0.2592269915584992
CHEMBL235	CHEMBL209546	CHEMBL438088	2gtk	2.0187200000000005	-1.25608	0.6950191955755698	1.2668909473889558	-1.244	-0.129613
CHEMBL235	CHEMBL3695765	CHEMBL3695768	6c5t	2.059640000000001	-0.304142	0.0688949793195296	-0.0212657	-1.75	0.2701418122557015
CHEMBL235	CHEMBL3695765	CHEMBL3699421	6c5t	2.0323600000000006	-0.579594	-0.722961	-0.154664	0.8050000000000006	-0.608501
CHEMBL235	CHEMBL3699398	CHEMBL3699421	6c5t	1.82776	-1.17216	0.2376635145970327	0.460857989457916	-0.318	-0.289243
CHEMBL235	CHEMBL3695846	CHEMBL3699421	6c5t	1.9641599999999997	-1.264	-0.112678	0.5350312331866562	0.306	-0.604408
CHEMBL235	CHEMBL3695773	CHEMBL3695785	6c5t	1.5822400000000003	-0.0718784	-0.55511	0.365023448731465	1.1740000000000004	0.2742348700171479
CHEMBL235	CHEMBL3695826	CHEMBL3699398	6c5t	-2.05964	-1.21237	-0.196524	1.2747929815351793	0.3540000000000001	-0.863635
CHEMBL235	CHEMBL3695776	CHEMBL3699421	6c5t	1.895960000000001	0.0637722	0.277267161222573	0.6455551381144526	0.1009999999999999	0.0436592827887984
CHEMBL235	CHEMBL3695765	CHEMBL3695826	6c5t	2.250600000000001	1.90522	-0.200592	-1.89147	0.7690000000000001	0.5443766822728513
CHEMBL235	CHEMBL3695826	CHEMBL3695846	6c5t	-2.19604	-1.0496	0.5064953268649819	0.8689525625884051	-0.27	-0.54847
CHEMBL235	CHEMBL3695826	CHEMBL602468	6c5t	-2.64616	-2.61343	-0.252562	0.6831523740771607	0.1200000000000001	-1.14742
CHEMBL235	CHEMBL3695776	CHEMBL3695819	6c5t	2.6461600000000005	1.55079	1.0292977422168466	0.1038734575218002	-1.359	0.3383594416131998
CHEMBL235	CHEMBL3695768	CHEMBL3695776	6c5t	-1.92324	-0.310537	-0.812108	-0.926496	2.4540000000000006	-0.922302
CHEMBL235	CHEMBL3695766	CHEMBL3695785	6c5t	1.5822400000000003	-0.0846195	-0.372347	0.7767036810305561	1.4500000000000002	0.2401260553383988
CHEMBL235	CHEMBL3695785	CHEMBL3695830	6c5t	-1.58224	0.577778	0.383696514168314	-1.02381	-0.172	0.0163722310457998
CHEMBL235	CHEMBL3695845	CHEMBL3695846	6c5t	-1.93688	-0.139318	0.2149334819398383	-0.00673938	-0.021	0.2687774596685486
CHEMBL235	CHEMBL3695819	CHEMBL3695846	6c5t	-2.71436	-0.307327	-0.38708	-0.298663	1.154	0.3097080372830483
CHEMBL235	CHEMBL3695768	CHEMBL3699398	6c5t	-1.85504	0.874426	-0.782848	-0.568738	2.873	-0.5894
CHEMBL235	CHEMBL3695765	CHEMBL3695785	6c5t	2.60524	0.679394	-0.708148	-0.376865	0.7780000000000005	-0.129613
CHEMBL235	CHEMBL3695768	CHEMBL3695846	6c5t	-1.99144	1.15729	-0.443164	-0.908061	2.249000000000001	-0.274235
CHEMBL235	CHEMBL3695785	CHEMBL3695846	6c5t	-2.53704	0.173615	0.53832378791507	-1.09687	-0.279	0.1255204380177996
CHEMBL235	CHEMBL3695837	CHEMBL3699406	6c5t	2.127840000000001	1.70831	1.10807216269513	0.3222956295400204	-0.625	0.5784854969515987
CHEMBL235	CHEMBL3695784	CHEMBL3695837	6c5t	-1.52768	-1.14829	-1.15581	-0.000553828	0.5390000000000001	-0.518454
CHEMBL235	CHEMBL3695837	CHEMBL3699361	6c5t	2.577960000000001	2.40157	1.4755069492958668	0.2850009144583385	-1.064	0.6917267616850502
CHEMBL235	CHEMBL3695837	CHEMBL602468	6c5t	-1.40492	-0.0339718	0.8825535482321751	-0.42564	-0.188	0.15690054752225
CHEMBL235	CHEMBL3695812	CHEMBL3699399	6c5t	-1.5004	-0.0714302	-0.034144	-0.170583	0.6429999999999998	0.1841875992652504
CHEMBL235	CHEMBL3695812	CHEMBL3699430	6c5t	-1.74592	1.41984	0.7317676963374238	0.4235099550456401	0.6600000000000001	0.2524052286227505
CHEMBL235	CHEMBL3695812	CHEMBL3695832	6c5t	-3.92832	0.296958	-0.102191	-0.338829	0.7599999999999998	0.204652888072502
CHEMBL235	CHEMBL3695785	CHEMBL3695837	6c5t	-1.58224	-1.26015	-0.44671	-0.654313	0.2989999999999999	-0.630331
CHEMBL235	CHEMBL3695837	CHEMBL3699371	6c5t	1.4049200000000004	-0.521108	0.8010302560440051	0.6529138942503561	-0.685	0.2251181768797501
CHEMBL235	CHEMBL3695832	CHEMBL3695837	6c5t	2.1141999999999985	-0.00960541	-0.453519	0.0637341166646365	0.3530000000000002	-0.428407
CHEMBL235	CHEMBL3695821	CHEMBL3735470	6c5t	1.5140400000000005	-0.0466843	0.911602356948563	-0.0269892	-0.574	0.0764037448804
CHEMBL235	CHEMBL3695765	CHEMBL3695812	6c5t	2.7689200000000005	-1.00577	-0.492659	-0.662579	-0.036	-0.536191
CHEMBL235	CHEMBL3695832	CHEMBL3735470	6c5t	2.728000000000001	1.15791	0.438557954015241	-0.50205	-0.161	-0.00272871
CHEMBL235	CHEMBL3735470	CHEMBL602469	6c5t	-1.51404	0.878302	-0.155129	-0.0912934	0.0949999999999997	0.1896450096138515
CHEMBL235	CHEMBL3695812	CHEMBL3699357	6c5t	-1.5004	1.0812	0.1639520207263253	0.1125812048719739	0.8339999999999996	-0.0300158
CHEMBL235	CHEMBL3695812	CHEMBL3699423	6c5t	-2.56432	2.41749	0.2296929530620024	0.2963205091163995	0.5999999999999996	0.661711004767751
CHEMBL235	CHEMBL3695782	CHEMBL3695812	6c5t	2.973520000000001	-1.45469	0.5286016468817317	0.9256873274009892	-0.446	-0.165087
CHEMBL235	CHEMBL3695812	CHEMBL3699358	6c5t	-1.74592	1.53348	0.6683978440551351	-0.517701	-0.857	0.255133933797051
CHEMBL235	CHEMBL3695812	CHEMBL3695846	6c5t	-2.70072	1.70513	0.249575292006539	-0.243736	0.5350000000000001	0.5320975089884996
CHEMBL235	CHEMBL3695812	CHEMBL3699398	6c5t	-2.56432	1.62094	-0.0850773	-0.0173071	1.1589999999999998	0.2169320613568501
CHEMBL235	CHEMBL1230353	CHEMBL3695812	6c5t	1.9095999999999995	-1.24318	0.1268432246625628	0.0010093412057685	-0.64	0.050481045724549
CHEMBL235	CHEMBL3695812	CHEMBL3699396	6c5t	-1.9096	1.54269	0.2454638106813858	-0.300693	0.5809999999999995	0.1855519518524016
CHEMBL235	CHEMBL3695776	CHEMBL3695812	6c5t	2.632520000000001	-0.431733	0.4657641373881446	-0.0122659	-0.74	0.1159699699077485
CHEMBL235	CHEMBL3695814	CHEMBL3695833	6c5t	2.291520000000001	-2.03529	0.1392215715277782	0.2565277844089165	-0.96	-0.362918
CHEMBL235	CHEMBL3695782	CHEMBL3695833	6c5t	3.655520000000001	-1.24355	0.4698051472850916	0.9192315775658229	-0.808	0.0341088146787509
CHEMBL235	CHEMBL3695833	CHEMBL602469	6c5t	-3.24632	2.51054	0.1788858073812474	-0.624269	1.056	0.1923737147881503
CHEMBL235	CHEMBL1230353	CHEMBL3695833	6c5t	2.5916	-0.985506	0.0408123581843393	-0.0558213	-1.002	0.2496765234484499
CHEMBL235	CHEMBL3695833	CHEMBL3695840	6c5t	-2.42792	1.35514	0.2195570556432888	0.3765666686716178	0.8049999999999997	0.0040930577614499
CHEMBL235	CHEMBL3695822	CHEMBL3695833	6c5t	1.7732	-0.877115	0.7359626093534416	0.9207296219258722	-1.672	0.3956622502735012
CHEMBL235	CHEMBL3695833	CHEMBL3695839	6c5t	-2.29152	2.0209	0.2416220648228145	-0.411319	0.9850000000000004	0.1337065535406996
CHEMBL235	CHEMBL3695821	CHEMBL3695833	6c5t	3.2463200000000003	-1.22298	0.7144197367557736	0.6176252860753505	-1.535	0.0736750397061012
CHEMBL235	CHEMBL3695833	CHEMBL3699423	6c5t	-3.24632	2.74444	0.4623222156325906	0.3658196948685519	0.9619999999999996	0.4625155270438501
CHEMBL235	CHEMBL3695833	CHEMBL3695844	6c5t	-1.73228	0.843414	-0.0895235	-0.337598	0.298	0.8431698988587009
CHEMBL235	CHEMBL3695833	CHEMBL3695843	6c5t	-1.47312	-0.137392	0.0740492757788493	-0.832998	1.1559999999999997	-0.679448
CHEMBL235	CHEMBL3695833	CHEMBL3699412	6c5t	-2.01872	1.63753	0.4421194341938204	0.735855120175017	1.1799999999999995	0.1746371311551993
CHEMBL235	CHEMBL3695768	CHEMBL3695833	6c5t	1.3912799999999996	-0.684593	-0.717144	-0.571452	1.3520000000000003	-0.607137
CHEMBL235	CHEMBL3695766	CHEMBL3695833	6c5t	2.4279200000000003	-1.85665	-0.300443	-0.0324164	0.274	0.0327444620915997
CHEMBL235	CHEMBL3695833	CHEMBL3695842	6c5t	-2.1824	2.41725	0.5615262221461699	-0.604623	1.1989999999999998	0.1009620914490998
CHEMBL235	CHEMBL3695765	CHEMBL3695833	6c5t	3.4509200000000004	-0.901983	-0.626678	-0.899272	-0.398	-0.336995
CHEMBL235	CHEMBL3695833	CHEMBL3699421	6c5t	-1.41856	0.25314	0.1420310324655931	0.6052762618044001	1.2030000000000003	-0.271506
CHEMBL235	CHEMBL3695773	CHEMBL3695833	6c5t	2.4279200000000003	-1.68379	-0.471997	-0.312887	-0.002	0.0668532767703489
CHEMBL235	CHEMBL3695833	CHEMBL3695838	6c5t	-2.08692	-0.629208	-0.381963	-0.42952	1.46	-0.502082
CHEMBL235	CHEMBL3695833	CHEMBL3695846	6c5t	-3.38272	1.7166	0.4752536417067611	-0.278365	0.8970000000000002	0.3329020312645987
CHEMBL235	CHEMBL3699406	CHEMBL3699418	6c5t	-1.71864	-1.32371	0.1574505049636457	1.146762758816373	0.5740000000000003	-0.507539
CHEMBL235	CHEMBL3695771	CHEMBL3695833	6c5t	1.6777199999999994	-2.30607	-0.538039	-0.766106	-0.605	-0.448872
CHEMBL235	CHEMBL3695770	CHEMBL3695833	6c5t	1.7322799999999996	-0.0735264	0.0959381823268988	-0.0754584	-0.845	0.0245583465686998
CHEMBL235	CHEMBL3695832	CHEMBL3695833	6c5t	4.610320000000001	-0.0624065	0.2966984830265908	0.1931451743680733	-1.122	-0.00545741
CHEMBL235	CHEMBL3695818	CHEMBL3695833	6c5t	1.7322799999999996	-1.63483	0.187293129767872	0.3271504224294643	-0.853	-0.155536
CHEMBL235	CHEMBL3639947	CHEMBL3695833	6c5t	2.837119999999999	-2.1483	0.1950096701547941	-0.155666	-0.925	-0.31653
CHEMBL235	CHEMBL3695828	CHEMBL3695833	6c5t	1.568599999999999	-2.07937	0.3573171955530282	0.7782016443889637	-1.175	-0.739479
CHEMBL235	CHEMBL3695765	CHEMBL3699418	6c5t	1.432200000000001	-0.329254	-0.923697	0.334112594528015	1.0260000000000002	-0.688998
CHEMBL235	CHEMBL3695833	CHEMBL3695851	6c5t	-1.5686	3.09076	0.4562415843997485	-0.479642	0.9450000000000004	0.6276021900890001
CHEMBL235	CHEMBL3695833	CHEMBL3695837	6c5t	-2.42792	0.0342541	-0.527282	-0.210429	1.475	-0.422949
CHEMBL235	CHEMBL3695765	CHEMBL3695851	6c5t	1.882320000000001	1.82869	-0.430152	-1.34516	0.5470000000000006	0.2906071010629514
CHEMBL235	CHEMBL3695846	CHEMBL3695851	6c5t	1.81412	0.982903	0.1917227855412935	-0.512281	0.048	0.2947001588244013
CHEMBL235	CHEMBL3695832	CHEMBL3695851	6c5t	3.0417200000000006	2.30774	0.4932991874260096	-0.297315	-0.177	0.622144779740399
CHEMBL235	CHEMBL3695776	CHEMBL3695851	6c5t	1.7459200000000017	2.25628	0.5988870953186417	-0.397704	-0.157	0.9427676377206496
CHEMBL235	CHEMBL3695851	CHEMBL3699423	6c5t	-1.67772	-0.206911	0.2024452968485913	1.0495335723253956	0.0169999999999994	-0.165087
CHEMBL235	CHEMBL3695851	CHEMBL3699361	6c5t	1.71864	0.116461	0.1326001733355066	0.6796651724039432	-0.534	-0.358825
CHEMBL235	CHEMBL3695782	CHEMBL3695851	6c5t	2.086920000000002	1.19496	0.683897022168538	0.5466888274447711	0.1370000000000004	0.661711004767751
CHEMBL235	CHEMBL3695770	CHEMBL3699423	6c5t	-1.51404	2.01147	0.3196754086874313	0.7116469695616108	0.1169999999999999	0.4870738736125499
CHEMBL235	CHEMBL3695770	CHEMBL3699361	6c5t	1.88232	2.35037	0.4030063335099075	0.1737295061312978	-0.434	0.2933358062372502
CHEMBL235	CHEMBL3695770	CHEMBL3695832	6c5t	-2.87804	-0.0397282	0.0167704216738789	-0.338427	0.2770000000000001	0.0300157569173009
CHEMBL235	CHEMBL3695770	CHEMBL3695776	6c5t	-1.58224	0.0520334	-0.018058	-0.115708	0.2570000000000005	-0.290607
CHEMBL235	CHEMBL3695770	CHEMBL3695846	6c5t	-1.65044	1.38845	0.3676086161236448	-0.216859	0.0520000000000004	0.3574603778332985
CHEMBL235	CHEMBL3695770	CHEMBL3695782	6c5t	-1.92324	1.09388	-0.173258	-1.18158	-0.037	-0.00955047
CHEMBL235	CHEMBL3695770	CHEMBL3699406	6c5t	1.4322	1.66462	0.098809204512342	0.0894695734811258	0.0049999999999998	0.1800945415037986
CHEMBL235	CHEMBL3695829	CHEMBL602468	6c5t	-2.64616	-1.23573	-0.124383	0.3084860444186787	0.3159999999999998	-0.622145
CHEMBL235	CHEMBL3695765	CHEMBL3695829	6c5t	2.250600000000001	0.544636	-0.488635	-1.90911	0.5730000000000004	0.0191009362201004
CHEMBL235	CHEMBL3695829	CHEMBL3699423	6c5t	-2.05964	1.10674	0.2454746649013624	1.8428646223337848	-0.009	0.1064195017977009
CHEMBL235	CHEMBL3695782	CHEMBL3695829	6c5t	2.468840000000001	0.0558681	0.656397612852984	0.0011597410038393	0.1630000000000002	0.3902048399249
CHEMBL235	CHEMBL1230353	CHEMBL3695829	6c5t	1.4049199999999993	0.261562	0.1664959582829225	-0.81969	-0.031	0.6057725486945991
CHEMBL235	CHEMBL3695829	CHEMBL3699396	6c5t	-1.40492	0.106083	0.3065602708900753	0.7119943046008609	-0.028	-0.36974
CHEMBL235	CHEMBL3695829	CHEMBL3735987	6c5t	-1.40492	-0.14263	-0.054026	1.0490892783211312	-0.047	-0.109148
CHEMBL235	CHEMBL3695829	CHEMBL3695846	6c5t	-2.19604	0.30999	0.2687276441568307	0.844663410333383	-0.074	-0.023194
CHEMBL235	CHEMBL3695829	CHEMBL3699398	6c5t	-2.05964	0.141897	-0.0199548	1.1676568082646954	0.5499999999999998	-0.338359
CHEMBL235	CHEMBL3695776	CHEMBL3695829	6c5t	2.127840000000001	1.05689	0.5497621917309715	-0.765115	-0.131	0.6712614728777986
CHEMBL235	CHEMBL3639947	CHEMBL3695832	6c5t	-1.7732	-1.65054	0.1305339834611615	-0.621465	0.197	-0.311072
CHEMBL235	CHEMBL3695832	CHEMBL3699366	6c5t	2.728	1.15027	0.6068343283808868	0.886932658981228	-0.242	0.1146056173205991
CHEMBL235	CHEMBL3695832	CHEMBL3699371	6c5t	3.58732	-0.532593	-0.00880244	0.7884941179809214	-0.332	-0.203289
CHEMBL235	CHEMBL3695832	CHEMBL3735987	6c5t	1.8686800000000012	1.07367	0.1994851728573702	0.2318025193154329	-0.198	0.2414904079255482
CHEMBL235	CHEMBL3695816	CHEMBL3695832	6c5t	-3.43728	-1.21902	-0.137515	-0.643717	0.2219999999999995	-0.111877
CHEMBL235	CHEMBL3695832	CHEMBL3699422	6c5t	2.78256	1.33109	0.4636033375963918	-0.314081	-0.141	-0.0777681
CHEMBL235	CHEMBL3695832	CHEMBL3695840	6c5t	2.1141999999999985	1.10775	0.2591409378682747	0.479362854985949	-0.317	-0.00136435
CHEMBL235	CHEMBL3695822	CHEMBL3695832	6c5t	-2.83712	-0.889771	0.6849976724748182	0.7380096018387237	-0.55	0.4011196606221023
CHEMBL235	CHEMBL3695832	CHEMBL3695839	6c5t	2.250599999999998	1.44329	0.2888657862855912	-0.20278	-0.137	0.1282491431920984
CHEMBL235	CHEMBL3695831	CHEMBL3695832	6c5t	-3.45092	-0.359283	-0.379366	-0.0918221	1.4619999999999995	-0.459787
CHEMBL235	CHEMBL3695818	CHEMBL3695832	6c5t	-2.87804	-1.18944	0.1153264112575769	0.0042564135124149	0.2690000000000001	-0.150079
CHEMBL235	CHEMBL3695819	CHEMBL3699430	6c5t	-1.75956	-0.558481	0.2666799226567742	0.6189239853953823	1.279	0.0300157569172991
CHEMBL235	CHEMBL1230353	CHEMBL3695832	6c5t	-1.95052	-0.99573	-0.0565286	-0.384859	0.1200000000000001	0.255133933797051
CHEMBL235	CHEMBL3695832	CHEMBL3699396	6c5t	1.95052	1.29341	0.5051759721263379	-0.0366812	-0.179	-0.0191009
CHEMBL235	CHEMBL3695832	CHEMBL3735503	6c5t	2.16876	-0.860179	-0.0675328	0.7531559368012464	-1.081	-0.338359
CHEMBL235	CHEMBL3695815	CHEMBL3695832	6c5t	-3.39636	-1.006	0.2050017086579974	-1.30105	1.332	-0.788596
CHEMBL235	CHEMBL3695832	CHEMBL3699406	6c5t	4.31024	1.73389	0.318179470370064	0.414798430993926	-0.272	0.1500787845864977
CHEMBL235	CHEMBL3695832	CHEMBL3699412	6c5t	2.591600000000001	1.55916	0.5097428446806569	1.2846802849157728	0.0579999999999998	0.1691797208065981
CHEMBL235	CHEMBL3695760	CHEMBL3695832	6c5t	-3.2736	-0.715721	-0.738601	-0.460686	0.5960000000000001	0.039566225027352
CHEMBL235	CHEMBL3695784	CHEMBL3695832	6c5t	-3.71008	-1.14182	-0.286151	-0.204401	0.1859999999999999	-0.0900473
CHEMBL235	CHEMBL3695826	CHEMBL3695832	6c5t	-3.35544	-2.52691	-0.0902836	0.9379819185687736	-0.045	-0.875914
CHEMBL235	CHEMBL3695827	CHEMBL3695832	6c5t	-3.2736	-2.08244	0.067759336304071	0.8560340967768933	-0.048	-0.431135
CHEMBL235	CHEMBL3695832	CHEMBL3695844	6c5t	2.878040000000001	0.767159	-0.0140578	0.092394725013579	-0.824	0.8377124885100997
CHEMBL235	CHEMBL3695832	CHEMBL3695843	6c5t	3.068999999999999	-0.166274	0.1556950373865403	-0.519885	0.0339999999999998	-0.684905
CHEMBL235	CHEMBL3695832	CHEMBL3699357	6c5t	2.4279199999999994	0.823316	0.4575936638016055	0.645087596639044	0.0739999999999998	-0.234669
CHEMBL235	CHEMBL3695832	CHEMBL3699361	6c5t	4.76036	2.38831	0.567757516432418	0.46217884272693	-0.711	0.2633200493199492
CHEMBL235	CHEMBL3695832	CHEMBL3699365	6c5t	2.97352	0.849407	0.5485270786996082	1.3351620470021552	-0.511	-0.120063
CHEMBL235	CHEMBL3695814	CHEMBL3695832	6c5t	-2.3188	-1.63042	0.0649288149394359	0.0061550413658716	0.1619999999999999	-0.35746
CHEMBL235	CHEMBL3695778	CHEMBL3695832	6c5t	-2.87804	0.239614	0.3299366966473667	-0.0428684	0.016	0.3915691925120512
CHEMBL235	CHEMBL3695765	CHEMBL3695770	6c5t	1.718640000000001	-0.704208	-0.440827	-1.03325	0.447	-0.361553
CHEMBL235	CHEMBL3695770	CHEMBL3699398	6c5t	-1.51404	1.2935	0.0273372490916409	0.1887125012835016	0.6760000000000002	0.042294930201649
CHEMBL235	CHEMBL3695832	CHEMBL3699430	6c5t	2.1824	1.18569	1.028636444814692	0.9942775734821564	-0.1	0.0477523405502484
CHEMBL235	CHEMBL3699361	CHEMBL3699430	6c5t	-2.57796	-1.28284	0.8792538653592991	0.6236395769637088	0.6110000000000007	-0.215568
CHEMBL235	CHEMBL3695819	CHEMBL3699399	6c5t	-1.51404	-2.05498	-0.707011	-0.029377	1.2619999999999996	-0.0382019
CHEMBL235	CHEMBL3695828	CHEMBL3699361	6c5t	1.71864	0.509104	0.4252393400941453	1.0559253308636851	-0.764	-0.470702
CHEMBL235	CHEMBL3699399	CHEMBL602468	6c5t	-1.65044	0.280107	0.1157108450486872	-0.655017	0.282	-0.251041
CHEMBL235	CHEMBL3695821	CHEMBL3695828	6c5t	1.6777200000000008	0.767232	0.7306045127638158	-0.461657	-0.36	0.8131541419413999
CHEMBL235	CHEMBL3695828	CHEMBL3699423	6c5t	-1.67772	0.344769	0.7221443773068573	1.2322573994897	-0.213	-0.276964
CHEMBL235	CHEMBL3695828	CHEMBL3695832	6c5t	-3.04172	-1.92297	0.2902044194149399	0.6558161830694631	-0.053	-0.734022
CHEMBL235	CHEMBL3695765	CHEMBL3735470	6c5t	1.7050000000000014	0.474587	-0.411916	-2.03679	0.5630000000000006	-0.334266
CHEMBL235	CHEMBL3735470	CHEMBL602468	6c5t	-2.10056	-1.24961	-0.23761	-0.0300895	0.3259999999999996	-0.268777
CHEMBL235	CHEMBL3695832	CHEMBL3699399	6c5t	2.3597199999999985	-0.37097	0.2908504885084704	0.2161644638874791	-0.117	-0.0204653
CHEMBL235	CHEMBL3695846	CHEMBL3735470	6c5t	1.65044	-0.330626	0.2043423552952418	-1.12652	0.064	-0.330173
CHEMBL235	CHEMBL3699361	CHEMBL3699399	6c5t	-2.33244	-2.84646	0.2622057159804639	-0.242292	0.5940000000000003	-0.283785
CHEMBL235	CHEMBL3695782	CHEMBL3699399	6c5t	1.4731200000000002	-1.55488	0.4965386050775232	0.8407275405672536	0.197	0.0191009362201004
CHEMBL235	CHEMBL3695771	CHEMBL3699406	6c5t	1.3776399999999998	0.102104	-0.583317	-0.837601	0.2450000000000001	-0.293336
CHEMBL235	CHEMBL3695771	CHEMBL3695782	6c5t	-1.9778	-0.520445	-0.856466	-2.12319	0.2030000000000003	-0.482981
CHEMBL235	CHEMBL3695771	CHEMBL3699423	6c5t	-1.5686	0.591778	-0.293391	-0.390207	0.3570000000000002	0.013643525871501
CHEMBL235	CHEMBL3695771	CHEMBL3699361	6c5t	1.82776	0.919117	-0.378204	-0.522174	-0.194	-0.180095
CHEMBL235	CHEMBL3695771	CHEMBL3695776	6c5t	-1.6368	-1.55873	-0.753261	-1.03174	0.4970000000000008	-0.764037
CHEMBL235	CHEMBL3695771	CHEMBL602468	6c5t	-2.15512	-1.79225	-0.690978	-1.29715	0.6820000000000004	-0.714921
CHEMBL235	CHEMBL3695829	CHEMBL3695832	6c5t	-3.35544	-1.16448	-0.0641787	0.6155904438363108	0.1509999999999998	-0.350639
CHEMBL235	CHEMBL3695771	CHEMBL3699398	6c5t	-1.5686	-0.29607	-0.587253	-0.642235	0.9160000000000004	-0.431135
CHEMBL235	CHEMBL3695771	CHEMBL3695846	6c5t	-1.705	-0.257011	-0.271991	-1.16052	0.2920000000000007	-0.11597
CHEMBL235	CHEMBL3695776	CHEMBL3695828	6c5t	1.7459200000000017	1.84956	0.266679112640358	-0.744453	0.0729999999999995	1.054644549866948
CHEMBL235	CHEMBL3695828	CHEMBL3695846	6c5t	-1.81412	-0.426554	0.8577644538450977	0.634812133391826	-0.278	-0.406577
CHEMBL235	CHEMBL3695782	CHEMBL3695828	6c5t	2.086920000000002	0.815774	0.5292284375845577	-0.0451085	0.367	0.7735879169140496
CHEMBL235	CHEMBL3695828	CHEMBL602469	6c5t	-1.67772	0.0264378	0.152814295004103	0.3490022960394875	-0.119	-0.547105
CHEMBL235	CHEMBL3695771	CHEMBL3695832	6c5t	-2.8644	-1.63886	-0.580194	-1.11353	0.5170000000000003	-0.443415
CHEMBL235	CHEMBL3695828	CHEMBL3699398	6c5t	-1.67772	-0.58864	0.1702960692977031	0.9791010249073108	0.3460000000000001	-0.721743
CHEMBL235	CHEMBL3695765	CHEMBL3695828	6c5t	1.882320000000001	1.1271	-0.407982	-1.53415	0.7770000000000001	0.40248401320925
CHEMBL235	CHEMBL3695782	CHEMBL3699418	6c5t	1.6368000000000016	-0.741026	0.2696685592258441	1.5583954431518354	0.6160000000000001	-0.317894
CHEMBL235	CHEMBL3695780	CHEMBL3699410	6c5q	3.1235600000000017	2.36311	0.8914426683831327	-0.118952	0.6389999999999998	0.2510408760355993
CHEMBL235	CHEMBL3695847	CHEMBL3699410	6c5q	2.85076	2.55866	1.0471038470834777	0.8684336660722121	0.8770000000000002	0.4898025787868505
CHEMBL235	CHEMBL3695841	CHEMBL3699410	6c5q	1.6504400000000012	0.508335	0.4641191560502035	2.6895987586334438	0.7740000000000005	-0.0409306
CHEMBL235	CHEMBL3695850	CHEMBL3699410	6c5q	2.05964	1.95534	0.1906078789460886	1.7073945608358174	1.3569999999999998	-0.0886829
CHEMBL235	CHEMBL3695831	CHEMBL3695850	6c5t	-1.5004	-0.427112	0.0357675759444846	0.1425435399773038	0.7480000000000002	-0.391569
CHEMBL235	CHEMBL3695816	CHEMBL3695850	6c5t	-1.41856	-1.32538	0.263262301393705	-0.285904	-0.492	-0.0436593
CHEMBL235	CHEMBL3695829	CHEMBL3695850	6c5t	-1.40492	-1.23836	0.5837893613410888	0.7554009783002802	-0.563	-0.282421
CHEMBL235	CHEMBL3695832	CHEMBL3695850	6c5t	2.0187200000000005	-0.0865822	0.7108530724721308	0.2382574186333623	-0.714	0.0682176293574983
CHEMBL235	CHEMBL3695850	CHEMBL3699371	6c5t	1.568599999999999	-0.476248	-0.705569	0.4225305641968591	0.3819999999999997	-0.271506
CHEMBL235	CHEMBL3695850	CHEMBL3699361	6c5t	2.74164	2.44546	0.0730983165062755	0.2266719563371068	0.0029999999999992	0.1951024199624509
CHEMBL235	CHEMBL3695784	CHEMBL3695850	6c5t	-1.69136	-1.24584	0.160592072632087	0.2425851945920411	-0.528	-0.0218296
CHEMBL235	CHEMBL3695826	CHEMBL3695850	6c5t	-1.40492	-2.55772	0.7855725507711097	0.999639315145655	-0.759	-0.807697
CHEMBL235	CHEMBL3695850	CHEMBL3699406	6c5t	2.29152	1.81217	-0.229403	0.1467931392266177	0.4419999999999993	0.0818611552289994
CHEMBL235	CHEMBL3695815	CHEMBL3695850	6c5t	-1.37764	-0.908794	0.5722654197916406	-0.853771	0.6180000000000003	-0.720378
CHEMBL235	CHEMBL3695817	CHEMBL3695850	6c5t	-1.48676	-0.0782318	0.5775117341158362	0.4770173714513115	-0.66	0.5402836245113996
CHEMBL235	CHEMBL3695786	CHEMBL3695850	6c5t	-2.60524	-1.38065	0.7090379876867959	0.7205905228157344	0.6850000000000005	-0.0777681
CHEMBL235	CHEMBL3695833	CHEMBL3695850	6c5t	-2.5916	-0.0526409	0.6292688670494656	-0.0529068	0.4080000000000003	0.0736750397060994
CHEMBL235	CHEMBL3695812	CHEMBL3695850	6c5t	-1.9096	0.20482	0.3580086255658638	-0.0263748	0.0460000000000002	0.2728705174300003
CHEMBL235	CHEMBL3695782	CHEMBL3699362	6c5t	2.4824800000000007	-0.275998	0.0187630620576364	1.1644240327477944	0.1240000000000005	0.1241560854306502
CHEMBL235	CHEMBL3699362	CHEMBL602469	6c5t	-2.07328	1.05507	0.6234560272438066	-1.0247	0.1239999999999996	0.102326444036251
CHEMBL235	CHEMBL1230353	CHEMBL3699362	6c5t	1.418559999999999	-0.0695419	-0.509353	0.440559990589426	-0.07	0.3397237942003492
CHEMBL235	CHEMBL3695846	CHEMBL3699362	6c5t	2.209679999999999	-0.541574	-0.615079	0.5012613247903119	0.0350000000000001	-0.242855
CHEMBL235	CHEMBL3695786	CHEMBL3699408	6c5q	-2.44156	-1.23601	0.8557782935926694	0.7643620279089928	0.7430000000000003	0.0832255078161505
CHEMBL235	CHEMBL3695765	CHEMBL3699362	6c5t	2.27788	0.121651	-1.23023	-0.224517	0.5340000000000007	-0.246948
CHEMBL235	CHEMBL3699362	CHEMBL3699423	6c5t	-2.07328	1.16889	0.9530337246155304	-0.0898999	0.0299999999999993	0.3724682562919508
CHEMBL235	CHEMBL3695780	CHEMBL3699362	6c5t	2.4824800000000007	1.45374	0.3184244193343112	0.5534672878201362	-0.194	0.3560960252461491
CHEMBL235	CHEMBL3695847	CHEMBL3699362	6c5t	2.209679999999999	1.57837	-0.238061	0.9154321145641752	0.0440000000000004	0.5948577279974003
CHEMBL235	CHEMBL3695850	CHEMBL3699362	6c5t	1.418559999999999	1.01145	-0.697259	0.3872509067032521	0.524	0.0163722310457998
CHEMBL235	CHEMBL3695821	CHEMBL3699362	6c5t	2.07328	-0.332249	0.3950150355546235	1.0288528812010902	-0.603	0.1637223104580005
CHEMBL235	CHEMBL3695832	CHEMBL3699362	6c5t	3.43728	0.898163	-0.217541	0.789414701637889	-0.19	0.0845898604032981
CHEMBL235	CHEMBL3639947	CHEMBL3699362	6c5t	1.664079999999999	-0.777298	-0.461299	0.318347771530932	0.0070000000000005	-0.226483
CHEMBL235	CHEMBL3695785	CHEMBL3695850	6c5t	-1.74592	-1.35562	0.6172329951250033	-0.385073	-0.768	-0.133707
CHEMBL235	CHEMBL3695782	CHEMBL3695841	6c5t	1.4731200000000002	0.203032	0.4321769686952862	0.1238372841178026	0.1829999999999998	0.0600315138346001
CHEMBL235	CHEMBL3695841	CHEMBL3699406	6c5t	1.882320000000001	0.481928	0.1862099758161808	0.9780365013331912	-0.141	0.1296134957792496
CHEMBL235	CHEMBL3695841	CHEMBL3699361	6c5t	2.3324400000000014	1.21871	0.3930246632168312	0.9193373657097734	-0.58	0.2428547605127011
CHEMBL235	CHEMBL3695841	CHEMBL602468	6c5t	-1.65044	-1.38784	0.0693184559018989	0.2914655137228515	0.2960000000000002	-0.291971
CHEMBL235	CHEMBL3695786	CHEMBL3699418	6c5t	-2.03236	-1.36535	0.0833398400656566	1.0939143717668909	1.701	-0.503446
CHEMBL235	CHEMBL3695765	CHEMBL3695817	6c5t	2.346080000000001	-0.751232	-0.64182	-1.22371	0.6699999999999999	-0.803604
CHEMBL235	CHEMBL3695817	CHEMBL3695846	6c5t	-2.27788	1.46238	0.4390086471491934	0.3281041762586738	-0.171	0.7995106160698988
CHEMBL235	CHEMBL3695817	CHEMBL3699398	6c5t	-2.14148	1.39327	0.1049066840866403	0.8676054242866869	0.4530000000000003	0.4843451684382494
CHEMBL235	CHEMBL3695776	CHEMBL3695817	6c5t	2.2096800000000014	-0.132153	0.367080161413741	-0.55797	-0.034	-0.151443
CHEMBL235	CHEMBL3695832	CHEMBL3695841	6c5t	2.3597199999999985	1.35357	0.2523557543566553	-0.930902	-0.131	0.020465288807248
CHEMBL235	CHEMBL3695833	CHEMBL3695841	6c5t	-2.1824	1.65445	0.2042935923069888	-1.14883	0.9909999999999995	0.0259226991558492
CHEMBL235	CHEMBL3695833	CHEMBL3699418	6c5t	-2.01872	0.435225	0.0382795988542851	1.0445537534021176	1.424	-0.352003
CHEMBL235	CHEMBL3695765	CHEMBL3695786	6c5t	3.46456	0.718729	-0.686162	-1.13045	-0.675	-0.185552
CHEMBL235	CHEMBL3695786	CHEMBL3695846	6c5t	-3.39636	0.0548782	0.5446299277181715	0.3924429094267438	1.1740000000000004	0.1814588940909498
CHEMBL235	CHEMBL3695786	CHEMBL3695845	6c5t	-1.45948	0.161787	0.5241164239821618	0.4968287529577922	1.1950000000000005	-0.0873186
CHEMBL235	CHEMBL3695786	CHEMBL3699398	6c5t	-3.25996	-0.125509	0.233467953567882	0.8075904979968564	1.798	-0.133707
CHEMBL235	CHEMBL3699361	CHEMBL3699418	6c5t	-2.16876	-1.97234	0.1315218794823122	1.0655064480389702	1.0130000000000003	-0.62078
CHEMBL235	CHEMBL3695832	CHEMBL3699418	6c5t	2.591600000000001	0.421601	0.113881665977711	1.4797562954150505	0.302	-0.35746
CHEMBL235	CHEMBL3695786	CHEMBL3699358	6c5t	-2.44156	-0.717386	0.8932833496872183	0.0393561258591717	-0.218	-0.0955047
CHEMBL235	CHEMBL3695786	CHEMBL3699422	6c5t	-1.8414	-0.234196	0.4678530077221421	0.2308224602031085	1.258	-0.223754
CHEMBL235	CHEMBL3695786	CHEMBL3699366	6c5t	-1.89596	-0.299892	0.6037854265904544	0.984881950066173	1.157	-0.0313801
CHEMBL235	CHEMBL3695786	CHEMBL3699399	6c5t	-2.19604	-1.9701	0.293892586161007	0.3849174924132152	1.282	-0.166451
CHEMBL235	CHEMBL3695786	CHEMBL3695828	6c5t	-1.58224	0.388202	0.4252477642648734	-0.144136	1.452	0.5880359650616498
CHEMBL235	CHEMBL3695786	CHEMBL3699430	6c5t	-2.44156	-0.389629	1.015504782682446	1.0932115205225876	1.2990000000000004	-0.0982334
CHEMBL235	CHEMBL3695786	CHEMBL3695832	6c5t	-4.62396	-1.74807	0.2251345046784113	0.2575706400439038	1.399	-0.145986
CHEMBL235	CHEMBL3695786	CHEMBL3699412	6c5t	-2.03236	-0.116848	0.4721441506883999	0.9776732899721844	1.457	0.0231939939815504
CHEMBL235	CHEMBL3695776	CHEMBL3695786	6c5t	3.328160000000001	1.43264	0.3668789533359665	-0.466627	-1.379	0.4666085848052983
CHEMBL235	CHEMBL3695786	CHEMBL3699421	6c5t	-1.4322	-1.56337	0.2168295683667894	0.895762566932164	1.4800000000000004	-0.422949
CHEMBL235	CHEMBL3695786	CHEMBL3699357	6c5t	-2.19604	-0.775035	0.4625794768463635	0.8629825795980108	1.473	-0.380654
CHEMBL235	CHEMBL3695786	CHEMBL3699423	6c5t	-3.25996	0.714462	0.5177004459530288	0.9350705575658056	1.239	0.3110723898702012
CHEMBL235	CHEMBL3695786	CHEMBL3699365	6c5t	-1.65044	-0.637819	0.5269696258064493	1.2243495332252807	0.8879999999999999	-0.266049
CHEMBL235	CHEMBL3695786	CHEMBL3699396	6c5t	-2.60524	-0.171234	0.5001195256500904	0.412340557681546	1.2199999999999998	-0.165087
CHEMBL235	CHEMBL3695778	CHEMBL3695786	6c5t	1.7459199999999993	1.85052	0.3830028161095131	-0.2791	-1.383	0.537554919337099
CHEMBL235	CHEMBL3695782	CHEMBL3695786	6c5t	3.6691600000000006	0.383091	0.4413479745590681	0.3232225313250342	-1.085	0.1855519518523998
CHEMBL235	CHEMBL1230353	CHEMBL3695786	6c5t	2.60524	0.545029	0.0019733661064175	-0.48373	-1.279	0.4011196606220988
CHEMBL235	CHEMBL3695768	CHEMBL3695780	6c5t	-2.26424	-0.97875	-1.04033	-0.721927	2.4780000000000006	-0.873186
CHEMBL235	CHEMBL3695780	CHEMBL3695784	6c5t	2.755280000000001	1.72021	0.8783246145266784	-0.197116	-0.19	0.3615534355947503
CHEMBL235	CHEMBL3695780	CHEMBL3695826	6c5t	2.4551999999999987	3.1701	0.6257315253600879	-1.18031	0.0409999999999994	1.1474205257931498
CHEMBL235	CHEMBL3695780	CHEMBL3699421	6c5t	2.2369600000000007	0.715193	0.5273360772331208	0.6492953889160789	0.0769999999999999	-0.00545741
CHEMBL235	CHEMBL3695780	CHEMBL3695785	6c5t	2.809840000000001	1.90196	0.564752679535025	0.6824820854927869	0.0499999999999998	0.4734303477410488
CHEMBL235	CHEMBL3695760	CHEMBL3695780	6c5t	-2.37336	-1.21842	-1.12799	-0.13051	0.6000000000000005	-0.23194
CHEMBL235	CHEMBL3695778	CHEMBL3695780	6c5t	-1.92324	-0.39518	0.1746610857611149	0.2815331329286986	0.0200000000000004	0.1200630276692003
CHEMBL235	CHEMBL3695780	CHEMBL3695827	6c5t	2.3188000000000017	2.58781	0.6811698588986049	-1.13806	0.0439999999999995	0.7026415823822507
CHEMBL235	CHEMBL3695780	CHEMBL3695815	6c5t	2.4415600000000013	1.72818	0.7942799032382807	1.033764010732278	-1.336	1.0601019602155493
CHEMBL235	CHEMBL3695780	CHEMBL3699406	6c5t	3.355440000000001	2.27232	0.6638040789557994	0.0941839601500332	-0.276	0.4215849494293486
CHEMBL235	CHEMBL3695847	CHEMBL3695851	6c5t	1.81412	3.06887	0.3579901571915753	0.0691527670439731	0.0570000000000003	1.132412647334501
CHEMBL235	CHEMBL3695812	CHEMBL3695847	6c5t	-2.70072	-0.428031	0.0652586536240969	-0.770372	0.5259999999999998	-0.305615
CHEMBL235	CHEMBL3695828	CHEMBL3695847	6c5t	-1.81412	-2.3801	0.5374907670326894	0.3644353768133317	-0.287	-1.24429
CHEMBL235	CHEMBL3695771	CHEMBL3695847	6c5t	-1.705	-2.37631	-0.373503	-1.32399	0.2830000000000003	-0.953682
CHEMBL235	CHEMBL3695829	CHEMBL3695847	6c5t	-2.19604	-1.8819	0.2293883868895256	0.2723513740969921	-0.083	-0.860906
CHEMBL235	CHEMBL3695770	CHEMBL3695847	6c5t	-1.65044	-0.799284	0.1600386694165653	-0.595672	0.0430000000000001	-0.480252
CHEMBL235	CHEMBL3695833	CHEMBL3695847	6c5t	-3.38272	-0.678032	0.2778432448977471	-0.719874	0.8879999999999999	-0.50481
CHEMBL235	CHEMBL3695780	CHEMBL3695819	6c5t	2.973519999999999	2.20732	1.186712768461464	0.0874650359812558	-1.383	0.2892427484758002
CHEMBL235	CHEMBL3695780	CHEMBL3695842	6c5t	1.4731200000000002	2.74777	0.9537002061227482	-0.421737	0.0729999999999995	0.3670108459433496
CHEMBL235	CHEMBL3695780	CHEMBL3695845	6c5t	2.1960399999999995	2.28264	0.8860508751105944	-0.151303	-0.208	0.3301733260902999
CHEMBL235	CHEMBL3695786	CHEMBL3695847	6c5t	-3.39636	-2.47476	0.4083330014625864	0.0249072960326056	1.165	-0.656254
CHEMBL235	CHEMBL3695780	CHEMBL3699365	6c5t	2.0187200000000005	1.47913	0.8554445668292109	1.0530266871184513	-0.515	0.1514431371736506
CHEMBL235	CHEMBL3695780	CHEMBL3695841	6c5t	1.459479999999998	1.8926	0.5897514061706047	-0.976174	-0.135	0.291971453650099
CHEMBL235	CHEMBL3695780	CHEMBL3695786	6c5t	3.6691600000000006	2.19803	0.6105464716128723	-0.415149	-1.403	0.4174918916678987
CHEMBL235	CHEMBL3695780	CHEMBL3699418	6c5t	1.6368000000000016	0.94827	0.4725339305878569	1.2917340698709914	0.2979999999999996	-0.0859542
CHEMBL235	CHEMBL3695780	CHEMBL3695833	6c5t	3.655520000000001	0.447796	0.6416559620919754	-0.056255	-1.126	0.2660487544942498
CHEMBL235	CHEMBL3695780	CHEMBL3695851	6c5t	2.086920000000002	3.0798	0.8417805619082639	-0.48285	-0.181	0.8936509445832499
CHEMBL235	CHEMBL3695780	CHEMBL3695812	6c5t	2.973520000000001	0.23501	0.6626000705548167	-0.0365431	-0.764	0.0668532767703489
CHEMBL235	CHEMBL3695780	CHEMBL3735470	6c5t	1.88232	1.74852	0.765713216292792	-0.660515	-0.165	0.2687774596685486
CHEMBL235	CHEMBL3695780	CHEMBL3699399	6c5t	1.459479999999998	0.225506	0.6029818903056222	-0.193759	-0.121	0.2510408760355993
CHEMBL235	CHEMBL3695780	CHEMBL3695828	6c5t	2.086920000000002	2.52278	0.4730324146903628	-0.94605	0.0489999999999994	1.0055278567295485
CHEMBL235	CHEMBL3695780	CHEMBL3695817	6c5t	2.5506800000000016	0.519388	0.6291992056376756	-0.465191	-0.058	-0.20056
CHEMBL235	CHEMBL3695819	CHEMBL3695850	6c5t	-1.92324	-1.75717	-0.0129808	0.0466908953839515	0.665	0.050481045724549
CHEMBL235	CHEMBL3695771	CHEMBL3695780	6c5t	-1.96416	-2.37495	-1.05721	-0.767412	0.5210000000000008	-0.714921
CHEMBL235	CHEMBL3695780	CHEMBL3695831	6c5t	2.550679999999999	1.04826	1.1076289217122064	-0.132262	-1.466	0.7312929867124005
CHEMBL235	CHEMBL3695780	CHEMBL3695844	6c5t	1.9232400000000016	1.36383	0.4744886622033382	-0.105344	-0.828	1.109218653352951
CHEMBL235	CHEMBL3695780	CHEMBL3695843	6c5t	2.168759999999999	0.540213	0.5372186015168592	-0.871899	0.0299999999999993	-0.413399
CHEMBL235	CHEMBL3695780	CHEMBL3699357	6c5t	1.4731200000000002	1.44667	0.8181300265957433	0.4049821255522089	0.0699999999999994	0.0368375198530497
CHEMBL235	CHEMBL3695780	CHEMBL3695822	6c5t	1.882320000000001	1.45976	0.0836985153347329	-1.01269	0.5459999999999998	-0.129613
CHEMBL235	CHEMBL3695780	CHEMBL3695829	6c5t	2.4551999999999987	1.75816	0.7906941225672164	-0.892932	-0.155	0.622144779740399
CHEMBL235	CHEMBL3695770	CHEMBL3695780	6c5t	-1.92324	-0.560749	-0.166731	-0.0230792	0.2810000000000006	-0.24149
CHEMBL235	CHEMBL3695780	CHEMBL3695818	6c5t	1.9232400000000016	1.80336	0.6521868235152094	-0.373957	-0.273	0.4215849494293486
CHEMBL235	CHEMBL3695780	CHEMBL3699366	6c5t	1.773200000000001	1.80062	0.906707913755548	0.6420510880997791	-0.246	0.3861117821634501
CHEMBL235	CHEMBL3695780	CHEMBL3699371	6c5t	2.632520000000001	0.163798	0.3206490484196576	0.4485328201704217	-0.336	0.0682176293575
CHEMBL235	CHEMBL3695780	CHEMBL3695816	6c5t	2.4824800000000007	1.7917	0.9742885553756112	0.3998817761862058	-0.226	0.3833830769891495
CHEMBL235	CHEMBL3695780	CHEMBL3699422	6c5t	1.8277600000000007	1.95311	0.790884314421731	-0.485013	-0.145	0.1937380673752997
CHEMBL235	CHEMBL3695817	CHEMBL3699396	6c5t	-1.48676	1.3005	0.3750494269225055	0.2471230888090721	-0.125	0.4529650589338008
CHEMBL235	CHEMBL3695817	CHEMBL3695832	6c5t	-3.50548	0.0378046	0.0779347625238933	0.2385154493627307	0.0540000000000002	0.4720659951539012
CHEMBL235	CHEMBL3639947	CHEMBL3695817	6c5t	1.7322799999999996	-1.68671	0.194111523952554	-0.644883	0.1429999999999998	-0.783138
CHEMBL235	CHEMBL3695845	CHEMBL3695847	6c5t	-1.93688	-2.28685	0.0104487301884124	-0.499439	-0.03	-0.568935
CHEMBL235	CHEMBL3695817	CHEMBL3699423	6c5t	-2.14148	2.07362	0.404263154981224	1.1550537628456368	-0.106	0.9291241118491502
CHEMBL235	CHEMBL3695782	CHEMBL3695817	6c5t	2.5506800000000016	-1.19838	0.4696739246256734	0.5062933897724327	0.2599999999999998	-0.4325
CHEMBL235	CHEMBL3695817	CHEMBL3695821	6c5t	-2.14148	1.20436	-0.350206	-0.061147	0.4670000000000005	0.3929335450991988
CHEMBL235	CHEMBL3695844	CHEMBL3695847	6c5t	-1.65044	-1.50129	0.5366791305836955	-0.525563	0.5899999999999999	-1.34798
CHEMBL235	CHEMBL3695843	CHEMBL3695847	6c5t	-1.9096	-0.531703	0.5068792746462424	0.2405137193605805	-0.268	0.1746371311551993
CHEMBL235	CHEMBL3695847	CHEMBL3699361	6c5t	3.53276	3.14738	0.502893021859028	0.6497058242341479	-0.477	0.7735879169140514
CHEMBL235	CHEMBL3695847	CHEMBL3699365	6c5t	1.7459199999999993	1.56488	0.3782865765280537	1.542341403793362	-0.277	0.3902048399249018
CHEMBL235	CHEMBL3695778	CHEMBL3695847	6c5t	-1.65044	-0.540468	0.433086131120786	-0.32056	-0.218	-0.118699
CHEMBL235	CHEMBL3695818	CHEMBL3695847	6c5t	-1.65044	-1.92096	0.3688161885968586	-0.257757	0.0350000000000001	-0.660347
CHEMBL235	CHEMBL3695847	CHEMBL3699366	6c5t	1.5003999999999995	1.83521	0.4507908219321138	1.198397579271162	-0.008	0.6248734849147013
CHEMBL235	CHEMBL3695847	CHEMBL3699371	6c5t	2.35972	0.222289	-0.215883	0.9434467753220496	-0.098	0.3069793321087513
CHEMBL235	CHEMBL3695816	CHEMBL3695847	6c5t	-2.20968	-1.96519	0.0002600194620556	-0.893178	-0.012	-0.622145
CHEMBL235	CHEMBL3695831	CHEMBL3695847	6c5t	-2.29152	-1.05713	-0.239603	-0.27949	1.2279999999999998	-0.970055
CHEMBL235	CHEMBL3695847	CHEMBL3699422	6c5t	1.5549599999999997	2.06216	0.3271617424088802	0.1999879905477026	0.0929999999999999	0.4324997701265509
CHEMBL235	CHEMBL3695822	CHEMBL3695847	6c5t	-1.60952	-1.60004	0.8317324702690622	0.4109547005951351	-0.784	-0.109148
CHEMBL235	CHEMBL3695785	CHEMBL3695847	6c5t	-2.53704	-1.99001	0.3238307929023403	-1.23404	-0.288	-0.712192
CHEMBL235	CHEMBL3695768	CHEMBL3695847	6c5t	-1.99144	-1.13394	-0.608343	-1.19172	2.24	-1.11195
CHEMBL235	CHEMBL3695819	CHEMBL3695847	6c5t	-2.71436	-2.36269	-0.393723	-0.576122	1.1449999999999996	-0.528004
CHEMBL235	CHEMBL3695847	CHEMBL3699421	6c5t	1.9641599999999997	0.894887	0.048062977128685	1.2121576521390658	0.3150000000000004	0.23330429240265
CHEMBL235	CHEMBL3695827	CHEMBL3695847	6c5t	-2.046	-2.72153	0.487411988113347	0.4600641328692568	-0.282	-0.941403
CHEMBL235	CHEMBL3695815	CHEMBL3695847	6c5t	-2.16876	-1.71093	0.3357934393427816	-1.43164	1.098	-1.29886
CHEMBL235	CHEMBL3695847	CHEMBL3699406	6c5t	3.08264	2.44569	0.1909083950364846	0.7610999297978267	-0.038	0.6603466521805998
CHEMBL235	CHEMBL3695760	CHEMBL3695847	6c5t	-2.1142	-1.45146	-0.548262	-0.721323	0.3620000000000001	-0.470702
CHEMBL235	CHEMBL3695784	CHEMBL3695847	6c5t	-2.48248	-1.89237	-0.115032	-0.427612	-0.048	-0.600315
CHEMBL235	CHEMBL3695826	CHEMBL3695847	6c5t	-2.19604	-3.11772	0.2329336667397817	0.5871548985485987	-0.279	-1.38618
CHEMBL235	CHEMBL3695832	CHEMBL3699421	6c5t	3.19176	0.158544	0.195207638166904	0.98749303798367	0.0810000000000004	-0.276964
CHEMBL235	CHEMBL3695839	CHEMBL602468	6c5t	-1.54132	-1.59609	0.0458127515245881	-0.30241	0.3019999999999996	-0.399755
CHEMBL235	CHEMBL3695785	CHEMBL3695839	6c5t	-1.44584	0.15345	0.2946007025120155	-1.33988	-0.191	-0.073675
CHEMBL235	CHEMBL3695831	CHEMBL3699396	6c5t	-1.5004	0.894379	-0.0215529	-0.0825068	1.2829999999999997	-0.478888
CHEMBL235	CHEMBL1230353	CHEMBL3695831	6c5t	1.5003999999999995	-0.515366	0.5310530805636033	-0.147074	-1.342	0.7149207556666006
CHEMBL235	CHEMBL3695831	CHEMBL3699423	6c5t	-2.15512	1.74804	-0.0681919	0.4704970633077769	1.3019999999999996	-0.00272871
CHEMBL235	CHEMBL3695782	CHEMBL3695831	6c5t	2.5643200000000013	-0.748006	0.9317513532973	0.6658240168927816	-1.148	0.4993530468969016
CHEMBL235	CHEMBL3695765	CHEMBL3695822	6c5t	1.6777200000000008	0.0964127	-1.08868	-1.50107	1.2740000000000005	-0.732657
CHEMBL235	CHEMBL3695822	CHEMBL3699398	6c5t	-1.47312	0.468685	0.7500261143708397	1.1413887049033489	-0.151	0.4133988339064505
CHEMBL235	CHEMBL3695822	CHEMBL3695846	6c5t	-1.60952	0.578651	1.0052856155761511	0.6289992125845253	-0.775	0.7285642815380999
CHEMBL235	CHEMBL3695839	CHEMBL3699406	6c5t	1.9914400000000008	0.348852	0.1624411781069007	0.5498431933725876	-0.135	0.0218296413943992
CHEMBL235	CHEMBL3695784	CHEMBL3695839	6c5t	-1.39128	0.388069	-0.256177	-0.481582	0.0490000000000003	0.0382018724401991
CHEMBL235	CHEMBL3695839	CHEMBL3699361	6c5t	2.4415600000000013	1.178	0.3922217749451318	0.5240989276275726	-0.574	0.1350709061278507
CHEMBL235	CHEMBL3695776	CHEMBL3695831	6c5t	2.223320000000001	0.258525	0.906048236386226	-0.0458181	-1.442	0.7804096798498001
CHEMBL235	CHEMBL3695821	CHEMBL3699361	6c5t	3.3963600000000005	1.22587	1.1419862540135512	0.601102652220127	-1.124	0.3424524993746516
CHEMBL235	CHEMBL3695821	CHEMBL3699365	6c5t	1.6095199999999998	-0.30879	1.0940818831617531	1.217972597987407	-0.924	-0.0409306
CHEMBL235	CHEMBL3695760	CHEMBL3695821	6c5t	-1.9778	0.475903	-1.14702	-0.494987	1.0090000000000003	-0.0395662
CHEMBL235	CHEMBL3695784	CHEMBL3695821	6c5t	-2.34608	0.0237217	-0.756982	-0.359243	0.5990000000000002	-0.16918
CHEMBL235	CHEMBL3695821	CHEMBL3695826	6c5t	2.05964	1.33378	0.90460349110636	-0.680391	-0.368	0.9550468110050012
CHEMBL235	CHEMBL3695821	CHEMBL3699421	6c5t	1.82776	-1.03145	0.7610582139523945	1.3862996793807043	-0.332	-0.197831
CHEMBL235	CHEMBL3695821	CHEMBL3699406	6c5t	2.9462400000000004	0.54528	0.7548739006182836	0.7706159216532518	-0.685	0.2292112346412
CHEMBL235	CHEMBL3695778	CHEMBL3695821	6c5t	-1.51404	1.63309	-0.208572	-0.378151	0.4290000000000002	0.3124367424573488
CHEMBL235	CHEMBL3695821	CHEMBL3695827	6c5t	1.9096000000000009	0.873917	0.9128886630174275	-0.640281	-0.365	0.5102678675941021
CHEMBL235	CHEMBL3695765	CHEMBL3695831	6c5t	2.346080000000001	-0.359547	-0.115243	-0.872164	-0.738	0.128249143192102
CHEMBL235	CHEMBL3695831	CHEMBL602468	6c5t	-2.74164	-0.500251	-0.475536	-0.328254	1.6269999999999998	-0.731293
CHEMBL235	CHEMBL4439373	CHEMBL4592882	6c5t	3.2736000000000005	4.03873	1.2031308291973608	-0.118221	-1.179	1.0737454860870503
CHEMBL235	CHEMBL3695831	CHEMBL3699398	6c5t	-2.15512	0.971518	-0.400338	0.2002407966711867	1.861	-0.447508
CHEMBL235	CHEMBL3695831	CHEMBL3695846	6c5t	-2.29152	1.03397	-0.0286832	-0.0476724	1.237	-0.132342
CHEMBL235	CHEMBL3695776	CHEMBL3695822	6c5t	1.5413200000000011	0.760056	-0.172657	-0.848081	0.5699999999999998	-0.0804968
CHEMBL235	CHEMBL3695821	CHEMBL3699422	6c5t	1.41856	0.14661	0.9263106350332256	0.1300650953334612	-0.554	0.0013643525871511
CHEMBL235	CHEMBL3699422	CHEMBL3699423	6c5t	-1.41856	1.12417	0.1079831264352221	1.8768574472478563	-0.019	0.5348262141628002
CHEMBL235	CHEMBL3695816	CHEMBL3699398	6c5t	-2.07328	0.0624161	-0.128381	-0.304299	0.6209999999999996	-0.0995977
CHEMBL235	CHEMBL3695765	CHEMBL3695816	6c5t	2.27788	0.585627	-0.428012	-0.434899	0.5020000000000007	-0.219661
CHEMBL235	CHEMBL3699361	CHEMBL3699422	6c5t	-1.9778	-1.3485	0.4411639388293162	-0.505211	0.5700000000000003	-0.341088
CHEMBL235	CHEMBL3695782	CHEMBL3699422	6c5t	1.8277600000000007	0.180603	0.638694218067922	0.7360553562330923	0.173	-0.0382019
CHEMBL235	CHEMBL3699422	CHEMBL602469	6c5t	-1.41856	0.763651	-0.196586	-0.176546	0.0750000000000001	0.2646844019071004
CHEMBL235	CHEMBL3695816	CHEMBL3699423	6c5t	-2.07328	1.15854	0.1653096082398122	-0.0150914	0.0619999999999993	0.3451812045489504
CHEMBL235	CHEMBL3695782	CHEMBL3695816	6c5t	2.4824800000000007	0.111916	0.7991814745757578	1.3794785311402074	0.0920000000000005	0.1514431371736506
CHEMBL235	CHEMBL3695776	CHEMBL3695816	6c5t	2.1414800000000005	1.13456	0.7041309082376889	0.4341182540382592	-0.202	0.4324997701265491
CHEMBL235	CHEMBL3695816	CHEMBL3695846	6c5t	-2.20968	0.236549	0.2095932057113679	-0.73823	-0.003	0.215567708769699
CHEMBL235	CHEMBL1230353	CHEMBL3695816	6c5t	1.418559999999999	0.254597	0.3019230889108332	0.3678731674851632	-0.102	0.3670108459433496
CHEMBL235	CHEMBL3695816	CHEMBL3699396	6c5t	-1.41856	0.0235291	0.1971865082715869	-0.717895	0.0429999999999992	-0.130978
CHEMBL235	CHEMBL3695840	CHEMBL602468	6c5t	-1.40492	-1.37868	0.086152211999967	-1.02346	0.4820000000000002	-0.270142
CHEMBL235	CHEMBL3695785	CHEMBL3695840	6c5t	-1.58224	-0.284279	0.2750013833032856	-0.561226	-0.371	-0.203289
CHEMBL235	CHEMBL3695822	CHEMBL3699406	6c5t	1.4731200000000002	0.891828	0.7972497474264956	1.2237340017506395	-0.822	0.5511984452086001
CHEMBL235	CHEMBL3695822	CHEMBL3699423	6c5t	-1.47312	1.27309	0.9636345714571206	1.2746504186459344	-0.71	0.8581777773173513
CHEMBL235	CHEMBL3695822	CHEMBL3699361	6c5t	1.9232400000000005	1.56258	1.2182700360154215	0.9439433963867984	-1.261	0.6644397099420516
CHEMBL235	CHEMBL3695782	CHEMBL3695822	6c5t	1.882320000000001	-0.289689	0.0284077667872402	-0.0311833	0.8640000000000003	-0.361553
CHEMBL235	CHEMBL3695765	CHEMBL3699422	6c5t	1.6231600000000006	0.646223	-0.378449	-1.84275	0.5830000000000002	-0.409306
CHEMBL235	CHEMBL3695846	CHEMBL3699422	6c5t	1.5549599999999997	-0.220623	0.2314817933154537	-0.700604	0.0839999999999996	-0.405213
CHEMBL235	CHEMBL3695840	CHEMBL3699406	6c5t	2.127840000000001	0.736002	0.199001755060205	-0.280172	0.0449999999999999	0.1514431371736488
CHEMBL235	CHEMBL3695784	CHEMBL3695840	6c5t	-1.52768	-0.0705891	-0.286211	0.3664356313514011	-0.131	-0.0914116
CHEMBL235	CHEMBL3695840	CHEMBL3699361	6c5t	2.577960000000001	1.40129	0.4325764687917371	-0.148125	-0.394	0.2646844019071004
CHEMBL235	CHEMBL3695766	CHEMBL3699361	6c5t	2.577960000000001	1.34332	-0.160495	0.1547980252072829	0.6849999999999996	0.3015219217601501
CHEMBL235	CHEMBL3699361	CHEMBL3699398	6c5t	-3.39636	-1.0601	0.2634583253664161	0.08914575929356	1.1100000000000003	-0.251041
CHEMBL235	CHEMBL3695842	CHEMBL3699361	6c5t	2.3324400000000014	0.0837917	-0.170119	0.6052651645794984	-0.788	0.1678153682194505
CHEMBL235	CHEMBL3695845	CHEMBL3699361	6c5t	1.59588	0.916775	0.1307186672040464	0.3989112145163609	-0.507	0.2046528880725002
CHEMBL235	CHEMBL3695782	CHEMBL3699365	6c5t	2.0187200000000005	-0.253475	0.7064122384721665	1.9988470535447789	-0.197	-0.0804968
CHEMBL235	CHEMBL3695768	CHEMBL3699361	6c5t	1.54132	2.46128	-0.441773	-0.659834	1.763	-0.338359
CHEMBL235	CHEMBL3695776	CHEMBL3699361	6c5t	3.4645600000000014	2.30099	0.7196112939702367	0.3171435403754349	-0.691	0.5839429073001998
CHEMBL235	CHEMBL3699361	CHEMBL3699421	6c5t	-1.5686	-2.37595	0.2100260784841648	0.3587551366949983	0.7920000000000007	-0.540284
CHEMBL235	CHEMBL3695773	CHEMBL3699361	6c5t	2.577960000000001	1.21595	-0.373811	-0.109296	0.4089999999999998	0.3356307364388993
CHEMBL235	CHEMBL3699358	CHEMBL3699361	6c5t	2.577960000000001	1.58638	-0.213802	0.8757463322740361	0.9059999999999996	0.2128390035954002
CHEMBL235	CHEMBL3695838	CHEMBL3699361	6c5t	2.2369600000000007	3.12163	1.2666960574392276	0.6315017583022567	-1.049	0.7708592117397508
CHEMBL235	CHEMBL3695830	CHEMBL3699361	6c5t	2.577960000000001	0.668692	0.2642851901240339	0.3895086654600193	-0.593	0.0450236353759514
CHEMBL235	CHEMBL3695846	CHEMBL3699365	6c5t	1.7459199999999993	-0.524946	0.2590197594124169	1.7552875914577897	-0.286	-0.447508
CHEMBL235	CHEMBL3699365	CHEMBL602469	6c5t	-1.60952	1.07325	-0.0270474	-1.78357	0.4450000000000003	0.3069793321087495
CHEMBL235	CHEMBL3695785	CHEMBL3699423	6c5t	-2.40064	0.945072	0.5323481348097624	-0.210039	-0.214	0.255133933797051
CHEMBL235	CHEMBL3695768	CHEMBL3699423	6c5t	-1.85504	2.06749	-0.486024	-0.342015	2.314	-0.144621
CHEMBL235	CHEMBL3695819	CHEMBL3699423	6c5t	-2.57796	0.474361	-0.34512	0.4665232847733712	1.2189999999999994	0.4393215330622997
CHEMBL235	CHEMBL3699421	CHEMBL3699423	6c5t	-1.82776	2.01021	0.5992140179442048	-0.437262	-0.241	0.7340216918867011
CHEMBL235	CHEMBL3695815	CHEMBL3699423	6c5t	-2.03236	1.23236	0.488645481111878	-0.643595	1.1719999999999997	-0.331538
CHEMBL235	CHEMBL3699406	CHEMBL3699423	6c5t	-2.94624	0.435795	0.6024618597664464	0.3857531053481275	0.1120000000000001	0.3069793321087513
CHEMBL235	CHEMBL3695760	CHEMBL3699423	6c5t	-1.9778	1.63317	-0.434609	0.4843623573081402	0.4359999999999999	0.496624341722601
CHEMBL235	CHEMBL3695784	CHEMBL3699423	6c5t	-2.34608	1.03892	0.0114735623253148	1.5222332322719996	0.0259999999999998	0.3670108459433496
CHEMBL235	CHEMBL3695826	CHEMBL3699423	6c5t	-2.05964	-0.329958	0.3595437686777732	1.4862824356767814	-0.205	-0.418856
CHEMBL235	CHEMBL3695827	CHEMBL3699361	6c5t	1.48676	0.307009	0.3504184477398629	1.2228252443333478	-0.759	-0.167815
CHEMBL235	CHEMBL1230353	CHEMBL3699361	6c5t	2.74164	1.47726	0.2673078473825827	0.191499727270693	-0.591	0.5184539831170003
CHEMBL235	CHEMBL3699361	CHEMBL3699396	6c5t	-2.74164	-1.25969	0.4769673124367927	-0.283421	0.532	-0.282421
CHEMBL235	CHEMBL3695760	CHEMBL3699361	6c5t	1.41856	1.94217	-0.443122	0.1730287204288556	-0.115	0.3028862743473013
CHEMBL235	CHEMBL3699361	CHEMBL602469	6c5t	-3.39636	-0.599478	0.236036191616964	-0.566818	0.6450000000000005	-0.0764037
CHEMBL235	CHEMBL3695782	CHEMBL3699361	6c5t	3.8055600000000016	1.25695	0.7740414810771993	0.987056196130434	-0.397	0.3028862743473013
CHEMBL235	CHEMBL3695845	CHEMBL3699423	6c5t	-1.80048	0.631699	0.1809212166317783	1.303568733717679	0.0439999999999995	0.3983909554478
CHEMBL235	CHEMBL3699361	CHEMBL3699365	6c5t	-1.78684	-1.64583	0.5404006700061085	0.8038185755533583	0.2000000000000001	-0.383383
CHEMBL235	CHEMBL3695814	CHEMBL3699361	6c5t	2.4415600000000013	0.918682	0.2949258431014628	0.5057285653254432	-0.549	-0.0941403
CHEMBL235	CHEMBL3695778	CHEMBL3699361	6c5t	1.88232	2.74278	0.7446602416236187	0.513034508391013	-0.695	0.6548892418320005
CHEMBL235	CHEMBL3695778	CHEMBL602469	6c5t	-1.51404	2.20018	0.264115734689773	-0.363054	-0.05	0.5784854969516005
CHEMBL235	CHEMBL3695778	CHEMBL3695846	6c5t	-1.65044	1.86486	0.693226467243321	0.0249901607119789	-0.209	0.7190138134280488
CHEMBL235	CHEMBL3695782	CHEMBL3695815	6c5t	2.4415600000000013	-0.0663395	0.6362272320708604	1.6425561487910274	-1.018	0.8281620204000504
CHEMBL235	CHEMBL3695782	CHEMBL3699406	6c5t	3.355440000000001	0.620317	0.474201268378884	1.001993384854304	0.0419999999999998	0.1896450096138497
CHEMBL235	CHEMBL3695782	CHEMBL3699412	6c5t	1.6368000000000016	0.350297	0.662996330585603	1.535010755227099	0.3719999999999999	0.2087459458339502
CHEMBL235	CHEMBL3695760	CHEMBL3695782	6c5t	-2.387	0.381672	-0.976541	-1.38732	0.282	0
CHEMBL235	CHEMBL3695782	CHEMBL3695784	6c5t	2.755280000000001	0.0319157	0.7367143045876395	0.9467233727270647	0.1280000000000001	0.1296134957792514
CHEMBL235	CHEMBL3695782	CHEMBL3695826	6c5t	2.468840000000001	1.37635	0.6777133568475602	-0.205896	0.359	0.9154805859776508
CHEMBL235	CHEMBL3695765	CHEMBL3695778	6c5t	1.718640000000001	-1.15704	-0.794906	-0.991332	0.7080000000000002	-0.723107
CHEMBL235	CHEMBL3695782	CHEMBL3695827	6c5t	2.3188000000000017	0.928265	0.7498937576884389	-0.155627	0.3620000000000001	0.4707016425667518
CHEMBL235	CHEMBL3695778	CHEMBL3695782	6c5t	-1.92324	1.43431	0.1321302018108497	-0.70171	-0.298	0.3520029674846991
CHEMBL235	CHEMBL3695814	CHEMBL3699406	6c5t	1.9914400000000008	0.141874	0.1244724686157409	0.4770607478303969	-0.11	-0.207382
CHEMBL235	CHEMBL3695765	CHEMBL3699365	6c5t	1.81412	0.13645	-0.326466	0.0369017862434071	0.213	-0.451601
CHEMBL235	CHEMBL3695784	CHEMBL3695814	6c5t	-1.39128	0.486889	-0.149631	-0.374146	0.024	0.2674131070813992
CHEMBL235	CHEMBL3695785	CHEMBL3695814	6c5t	-1.44584	0.366636	0.413981731942331	-1.42376	-0.216	0.1555361949351006
CHEMBL235	CHEMBL3695844	CHEMBL3699423	6c5t	-1.51404	1.28761	0.8121235928666216	0.6270305486866862	0.6639999999999997	-0.380654
CHEMBL235	CHEMBL3695844	CHEMBL3699361	6c5t	1.88232	1.64362	0.9770568674794852	0.2225052116419611	0.1129999999999995	-0.574392
CHEMBL235	CHEMBL3695782	CHEMBL3695844	6c5t	1.9232400000000016	-0.371171	0.2364164133227102	0.6865602751432358	-0.51	0.8772787135374518
CHEMBL235	CHEMBL3585577	CHEMBL4439373	6c5t	-1.44584	-1.82364	0.0568130984626294	0.8320580968683591	0.056	-0.69582
CHEMBL235	CHEMBL3695844	CHEMBL3695846	6c5t	-1.65044	0.667812	0.814319709374119	-0.0629936	0.5990000000000002	-0.510268
CHEMBL235	CHEMBL3695844	CHEMBL3699406	6c5t	1.4322	0.966175	0.6888724670031691	0.0709022050613808	0.5519999999999996	-0.687634
CHEMBL235	CHEMBL3695776	CHEMBL3695844	6c5t	1.5822400000000014	0.666732	0.1946701112731391	-0.0655368	-0.804	1.1583353464903503
CHEMBL235	CHEMBL3695821	CHEMBL3695845	6c5t	1.8004800000000003	0.39706	0.935280432819233	0.3376522650145893	-0.617	0.1377996113021513
CHEMBL235	CHEMBL3695785	CHEMBL3695821	6c5t	-2.40064	-0.111279	-0.177924	-1.20478	0.359	-0.281057
CHEMBL235	CHEMBL3695844	CHEMBL3699398	6c5t	-1.51404	0.572574	0.5932267006025046	0.1780113946600009	1.223	-0.825433
CHEMBL235	CHEMBL3695827	CHEMBL3699423	6c5t	-1.9096	-0.00387573	0.4790989516375636	1.3676466213493346	-0.208	0.0259226991558492
CHEMBL235	CHEMBL3695782	CHEMBL3699357	6c5t	1.4731200000000002	-0.382714	0.6619073445157153	1.5809210276655907	0.3879999999999999	-0.195102
CHEMBL235	CHEMBL3699365	CHEMBL3699423	6c5t	-1.60952	1.22096	0.295551499781306	-0.760689	0.351	0.5771211443644493
CHEMBL235	CHEMBL3695778	CHEMBL3699423	6c5t	-1.51404	2.51847	0.652606412018781	0.7207587632253712	-0.144	0.8486273092073002
CHEMBL235	CHEMBL3695819	CHEMBL3699357	6c5t	-1.51404	-0.898994	-0.528773	0.2851120284602255	1.4529999999999994	-0.252405
CHEMBL235	CHEMBL3699357	CHEMBL3699361	6c5t	2.3324400000000014	1.65501	0.4565558707692193	-0.0265447	-0.785	0.4979886943097504
CHEMBL235	CHEMBL3695843	CHEMBL602468	6c5t	-2.35972	0.0230455	0.293805428394628	0.1778016206586255	0.1310000000000002	0.4133988339064505
CHEMBL235	CHEMBL3695782	CHEMBL3695843	6c5t	2.182400000000001	-1.27996	0.3045582343158903	0.1519934142427597	0.3479999999999998	-0.645339
CHEMBL235	CHEMBL3695765	CHEMBL3695844	6c5t	1.718640000000001	0.0036068	-1.00446	-0.975929	-0.1	0.5061748098326522
CHEMBL235	CHEMBL3695843	CHEMBL3699423	6c5t	-1.7732	2.26569	0.6725752607165639	1.3710702367338834	-0.194	1.1419631154445504
CHEMBL235	CHEMBL3695843	CHEMBL3699361	6c5t	1.6231600000000006	2.63614	0.8042550934000278	0.7220664537276226	-0.745	0.9482250480692508
CHEMBL235	CHEMBL3695843	CHEMBL3699398	6c5t	-1.7732	1.49095	0.4363511452910502	0.9210839231063014	0.3650000000000002	0.6971841720336496
CHEMBL235	CHEMBL3695765	CHEMBL3695843	6c5t	1.9641600000000008	-0.892036	-0.862016	-1.58025	0.758	-1.01644
CHEMBL235	CHEMBL3695776	CHEMBL3695843	6c5t	1.8414000000000008	-0.270652	0.2674218976939782	-0.996244	0.0539999999999993	-0.364282
CHEMBL235	CHEMBL3695843	CHEMBL3695846	6c5t	-1.9096	1.5466	0.6530431728703756	0.6149998608672873	-0.259	1.012349619665299
CHEMBL235	CHEMBL3695765	CHEMBL3699366	6c5t	1.5686000000000009	0.481855	-0.261311	-0.429673	0.4820000000000002	-0.216932
CHEMBL235	CHEMBL3695840	CHEMBL3699371	6c5t	1.4049200000000004	-1.65631	-0.0987713	0.192817826483892	-0.015	-0.201924
CHEMBL235	CHEMBL1230353	CHEMBL3699371	6c5t	1.568599999999999	-1.51266	-0.36072	0.4390997739960115	-0.212	0.0518453983117002
CHEMBL235	CHEMBL3699371	CHEMBL602469	6c5t	-2.22332	2.42609	0.4574744293851465	-0.895243	0.266	0.3902048399249
CHEMBL235	CHEMBL3695782	CHEMBL3699371	6c5t	2.632520000000001	-1.66341	0.1607498638299552	1.2655014452286726	-0.018	-0.163722
CHEMBL235	CHEMBL3699371	CHEMBL3699423	6c5t	-2.22332	2.70164	0.903770794230546	-0.113579	0.1719999999999997	0.6603466521805998
CHEMBL235	CHEMBL3695821	CHEMBL3699371	6c5t	2.22332	-1.72639	0.6270085972418082	1.1724854781247185	-0.745	-0.124156
CHEMBL235	CHEMBL3695782	CHEMBL3699366	6c5t	1.773200000000001	0.0322933	0.797759733762111	1.6714551044704256	0.072	0.1541718423479512
CHEMBL235	CHEMBL3699361	CHEMBL3699366	6c5t	-2.03236	-1.43761	0.6024430673855914	0.3961211939725338	0.4690000000000003	-0.148714
CHEMBL235	CHEMBL3695846	CHEMBL3699366	6c5t	1.5003999999999995	-0.362047	0.3308996441628996	1.1683385990821786	-0.017	-0.212839
CHEMBL235	CHEMBL3695819	CHEMBL3735987	6c5t	-1.92324	-0.70162	-0.783818	-0.0412713	1.181	0.2237538242925989
CHEMBL235	CHEMBL3695826	CHEMBL3735987	6c5t	-1.40492	-1.51511	-0.111433	1.0591248147058825	-0.243	-0.634424
CHEMBL235	CHEMBL3695830	CHEMBL3699371	6c5t	1.4049200000000004	-2.32696	-0.314333	0.5022823504828837	-0.214	-0.421585
CHEMBL235	CHEMBL3695846	CHEMBL3699371	6c5t	2.35972	-1.97954	-0.397934	0.3647451270908719	-0.107	-0.530733
CHEMBL235	CHEMBL3695773	CHEMBL3699371	6c5t	1.4049200000000004	-1.83771	-1.10977	0.1385734976436177	0.7880000000000003	-0.130978
CHEMBL235	CHEMBL3695831	CHEMBL3735987	6c5t	-1.5004	0.704847	-0.420456	0.0535918302414405	1.2640000000000002	-0.218296
CHEMBL235	CHEMBL3695765	CHEMBL3699371	6c5t	2.4279200000000003	-1.25241	-1.11346	-0.21995	0.3920000000000003	-0.534826
CHEMBL235	CHEMBL3695766	CHEMBL3699371	6c5t	1.4049200000000004	-1.86132	-0.83297	0.4053202669051357	1.064	-0.165087
CHEMBL235	CHEMBL3695818	CHEMBL3699423	6c5t	-1.51404	1.17236	0.4335919053710373	1.580872426680621	0.1089999999999999	0.3069793321087513
CHEMBL235	CHEMBL3695818	CHEMBL3699406	6c5t	1.4322	0.667028	0.1751564918012393	0.5121173268029932	-0.003	0
CHEMBL235	CHEMBL3695782	CHEMBL3695818	6c5t	1.9232400000000016	0.0758381	0.4928653426335135	0.7335199238488647	0.0449999999999999	0.1896450096138497
CHEMBL235	CHEMBL3695818	CHEMBL3699361	6c5t	1.88232	1.50382	0.3724981992181628	0.5059636320894134	-0.442	0.1132412647334515
CHEMBL235	CHEMBL3695818	CHEMBL3699398	6c5t	-1.51404	0.108072	0.149235642477501	0.7616646732431747	0.6680000000000001	-0.1378
CHEMBL235	CHEMBL3695818	CHEMBL3695846	6c5t	-1.65044	0.358311	0.4503854897174665	0.280532013389554	0.0440000000000004	0.1773658363294998
CHEMBL235	CHEMBL3695776	CHEMBL3695818	6c5t	1.5822400000000014	1.07695	0.4018980690493152	-0.235137	-0.249	0.4707016425667483
CHEMBL235	CHEMBL3695832	CHEMBL3695845	6c5t	3.09628	1.61159	0.536201868911293	0.0483505481442302	-0.204	0.0586671612474489
CHEMBL235	CHEMBL3695832	CHEMBL3695842	6c5t	2.4279199999999994	2.13528	0.6563162872048014	-0.273987	0.0769999999999999	0.0955046811004987
CHEMBL235	CHEMBL3695766	CHEMBL3695832	6c5t	-2.1824	-1.3103	-0.339439	-0.283517	1.396	0.0382018724402009
CHEMBL235	CHEMBL3695819	CHEMBL3695832	6c5t	-3.87376	-1.64427	-0.851555	-0.278831	1.3789999999999996	-0.0177366
CHEMBL235	CHEMBL3695768	CHEMBL3695832	6c5t	-3.21904	-0.446541	-0.803572	-0.989168	2.474	-0.601679
CHEMBL235	CHEMBL3695830	CHEMBL3695832	6c5t	-2.1824	-1.80691	0.0150104180048428	-0.210362	0.1180000000000003	-0.218296
CHEMBL235	CHEMBL3695785	CHEMBL3695832	6c5t	-3.76464	-1.27363	0.2175653872792306	-1.22125	-0.054	-0.201924
CHEMBL235	CHEMBL3695832	CHEMBL3695838	6c5t	2.5234	-0.736763	-0.320374	-0.194154	0.3380000000000001	-0.507539
CHEMBL235	CHEMBL3695832	CHEMBL3699358	6c5t	2.1824	1.14805	0.866098226741135	-0.329339	-1.617	0.050481045724549
CHEMBL235	CHEMBL3695773	CHEMBL3695832	6c5t	-2.1824	-1.35274	-0.540604	-0.642209	1.12	0.07231068711895
CHEMBL235	CHEMBL3639947	CHEMBL3695785	6c5t	1.991439999999999	-0.413057	0.1496756433947601	0.9021366671125814	0.2510000000000003	-0.109148
CHEMBL235	CHEMBL3639947	CHEMBL3699421	6c5t	1.418559999999999	-1.55029	0.0937598861805569	0.4416817013225266	0.2780000000000004	-0.588036
CHEMBL235	CHEMBL3639947	CHEMBL3695826	6c5t	1.6504399999999988	0.841585	0.6113101550900294	-1.11049	0.242	0.5648419710800994
CHEMBL235	CHEMBL3639947	CHEMBL3695784	6c5t	1.9368799999999988	-0.546688	0.5411951341070796	-0.612505	0.0110000000000001	-0.221025
CHEMBL235	CHEMBL3639947	CHEMBL3695760	6c5t	1.568599999999999	-1.13034	0.7554613245232841	-0.135703	-0.399	-0.350639
CHEMBL235	CHEMBL3639947	CHEMBL3699406	6c5t	2.5370399999999997	0.116926	0.1608162851760805	-0.0155941	-0.075	-0.160994
CHEMBL235	CHEMBL3639947	CHEMBL3695845	6c5t	1.3912799999999996	-0.0721168	0.4249091774029178	-0.601239	-0.007	-0.252405
CHEMBL235	CHEMBL3639947	CHEMBL3699371	6c5t	1.814119999999999	-2.19187	-0.215346	0.2543549963742047	-0.135	-0.514361
CHEMBL235	CHEMBL3695765	CHEMBL3695818	6c5t	1.718640000000001	0.533768	-0.635002	-1.3739	0.455	-0.181459
CHEMBL235	CHEMBL3639947	CHEMBL3695827	6c5t	1.5003999999999995	0.403152	0.606945462633184	-1.05858	0.2450000000000001	0.1200630276692003
CHEMBL235	CHEMBL3639947	CHEMBL3699361	6c5t	2.98716	0.855381	0.3257482637626782	0.0846518742809395	-0.514	-0.0477523
CHEMBL235	CHEMBL3695875	CHEMBL3695895	6c5t	-2.63252	0.77103	-0.0636174	0.1060042563305393	0.1769999999999996	0.174637131155201
CHEMBL235	CHEMBL3695865	CHEMBL3695895	6c5t	-1.67772	0.0605164	-0.544488	-0.74536	-0.074	0.0191009362201004
CHEMBL235	CHEMBL3695875	CHEMBL3699378	6c5t	-1.5686	0.631924	0.4430634273252152	0.7949919886697282	-0.119	-0.117334
CHEMBL235	CHEMBL3695868	CHEMBL3699378	6c5t	1.71864	0.628693	0.2802156209774012	0.7525240429949989	-0.451	-0.31653
CHEMBL235	CHEMBL3695865	CHEMBL3695867	6c5t	-1.92324	1.08508	-0.929999	-1.65776	0.173	-0.601679
CHEMBL235	CHEMBL3695865	CHEMBL3695868	6c5t	-2.33244	-0.562173	-0.358088	-0.410506	0.0810000000000004	0.0436592827888002
CHEMBL235	CHEMBL3695761	CHEMBL3695865	6c5t	1.377640000000001	1.407	-0.195616	-0.661872	1.585	-0.0327445
CHEMBL235	CHEMBL3695865	CHEMBL3695891	6c5t	-1.51404	-0.337134	0.1319285077232255	-0.145746	-0.367	0.1514431371736506
CHEMBL235	CHEMBL3695874	CHEMBL3695882	6c5t	-1.80048	1.48366	-0.190611	-1.29691	0.4589999999999996	0.0054574103485993
CHEMBL235	CHEMBL3695882	CHEMBL3699378	6c5t	1.71864	-0.490478	-0.152501	2.374065611894979	-0.538	-0.165087
CHEMBL235	CHEMBL3695861	CHEMBL3695872	6c5t	-1.40492	1.286	-0.411129	-0.195198	0.6800000000000006	0.0436592827888002
CHEMBL235	CHEMBL3695866	CHEMBL3695875	6c5t	1.9232400000000005	-0.0819387	-0.511633	0.0131643361694325	-0.321	-0.215568
CHEMBL235	CHEMBL3695874	CHEMBL3695875	6c5t	1.48676	0.893359	-0.615705	-0.32437	0.04	-0.0422949
CHEMBL235	CHEMBL3695867	CHEMBL3695874	6c5t	1.3912799999999996	-2.27749	0.8545052717930299	1.468777494913679	-0.464	0.4884382261997011
CHEMBL235	CHEMBL3695868	CHEMBL3695874	6c5t	1.8004800000000003	-0.927274	0.0206016373190401	0.0983867202000826	-0.372	-0.156901
CHEMBL235	CHEMBL3695882	CHEMBL3699382	6c5t	1.6777200000000008	-0.547482	-0.305686	1.1763865981865942	-1.106	0.3233515631545494
CHEMBL235	CHEMBL3695875	CHEMBL3695882	6c5t	-3.28724	1.07587	0.1714963516231714	-0.322386	0.4189999999999996	0.0477523405502502
CHEMBL235	CHEMBL3695882	CHEMBL3695900	6c5t	1.5140400000000005	-0.485086	-0.549084	-0.364482	-0.106	0.0313801095044503
CHEMBL235	CHEMBL3695860	CHEMBL3695882	6c5t	-2.01872	1.34521	-0.00451325	-1.94568	0.9619999999999996	0.1841875992652504
CHEMBL235	CHEMBL3695870	CHEMBL3695882	6c5t	-1.7732	1.33312	-0.349605	-1.66583	0.2839999999999998	-0.296065
CHEMBL235	CHEMBL3695860	CHEMBL3695868	6c5t	-2.01872	0.182599	-0.0757667	-1.11558	0.875	0.335630736438901
CHEMBL235	CHEMBL3695868	CHEMBL3695870	6c5t	1.7732	-0.229286	0.2369986531226472	0.7456087708469439	-0.197	0.1446213742379001
CHEMBL235	CHEMBL3695868	CHEMBL3699382	6c5t	1.6777200000000008	0.373834	0.0830315478176654	0.6991119655215098	-1.019	0.1719084259808987
CHEMBL235	CHEMBL3695860	CHEMBL3695867	6c5t	-1.60952	1.94074	-0.638905	-2.3388	0.9669999999999996	-0.309708
CHEMBL235	CHEMBL3678084	CHEMBL3678093	5two	-1.41856	0.194859	-0.358687	0.4371964784229565	-2.379	0.55529150297005
CHEMBL235	CHEMBL3695787	CHEMBL3695788	6c5t	2.550679999999999	0.503529	0.5313689869659064	-0.572839	0.2099999999999999	-0.534826
CHEMBL235	CHEMBL3695875	CHEMBL3699379	6c5t	-1.99144	0.281503	0.5248585610226489	0.6426303308389762	-0.553	0.0927759759262016
CHEMBL235	CHEMBL3695875	CHEMBL3695881	6c5t	-2.05964	0.773279	-0.25801	0.3086969321926264	0.4099999999999992	0.3369950890260504
CHEMBL235	CHEMBL3695875	CHEMBL3695900	6c5t	-1.7732	0.664672	-0.0550939	-0.486631	0.3129999999999997	0.0791324500547006
CHEMBL235	CHEMBL3695868	CHEMBL3695900	6c5t	1.5140400000000005	0.656325	-0.148872	-1.17589	-0.019	-0.120063
CHEMBL235	CHEMBL3695875	CHEMBL3695891	6c5t	-2.46884	0.226779	0.5381671307401844	0.4996104303325329	-0.116	0.3069793321087513
CHEMBL235	CHEMBL3695875	CHEMBL3699375	6c5t	-1.99144	0.500333	0.3596905436523818	0.4162016629324634	-0.151	0.0955046811005004
CHEMBL235	CHEMBL3695867	CHEMBL3695875	6c5t	2.8780399999999995	-1.71499	0.7450500215230755	0.838150149332669	-0.424	0.4461432959980502
CHEMBL235	CHEMBL3695868	CHEMBL3695875	6c5t	3.2872400000000006	0.016573	-0.235955	-0.275248	-0.332	-0.199195
CHEMBL235	CHEMBL3695875	CHEMBL3695886	6c5t	-2.05964	-0.216002	0.2188162146290674	0.5200151488638523	-0.593	0.0736750397061012
CHEMBL235	CHEMBL3695761	CHEMBL3695875	6c5t	2.3324400000000014	0.788802	-0.626317	-1.07018	1.3340000000000003	-0.188281
CHEMBL235	CHEMBL3695870	CHEMBL3695875	6c5t	1.5140400000000005	0.220677	-0.629021	-0.743505	-0.135	-0.343817
CHEMBL235	CHEMBL3695875	CHEMBL3699382	6c5t	-1.60952	0.356041	0.4223135607989693	0.7043679190410577	-0.687	0.3711039037047996
CHEMBL235	CHEMBL3695872	CHEMBL3695875	6c5t	2.223320000000001	-1.32404	-0.0634821	-0.389703	-0.042	0.2087459458339484
CHEMBL235	CHEMBL3695867	CHEMBL3695898	6c5t	1.3912799999999996	-1.65627	0.5523354518818337	0.8913381762654479	-0.57	0.6385170107862006
CHEMBL235	CHEMBL3695869	CHEMBL3695875	6c5t	1.81412	-0.0643539	-0.583712	-0.162285	0.7540000000000004	-0.107784
CHEMBL235	CHEMBL3695868	CHEMBL3695869	6c5t	1.4731200000000002	0.0758266	0.139957066433653	-0.105504	-1.086	-0.0914116
CHEMBL235	CHEMBL3695902	CHEMBL3699381	6c5t	-3.04172	-0.704984	0.7747248109258732	0.7111643617808618	-0.136	0.1050551492105498
CHEMBL235	CHEMBL3695869	CHEMBL3695882	6c5t	-1.47312	1.03757	-0.146253	-0.816026	1.173	-0.0600315
CHEMBL235	CHEMBL3695889	CHEMBL3695902	6c5t	3.69644	2.00208	-0.499371	0.0994120086040444	-0.146	-0.305615
CHEMBL235	CHEMBL3695885	CHEMBL3695890	6c5t	1.41856	-0.0172691	-0.577684	-0.089058	0.3189999999999999	-0.360189
CHEMBL235	CHEMBL3695890	CHEMBL3695902	6c5t	2.27788	-0.840843	0.7411353741870499	0.8869440802126959	-1.211	-0.135071
CHEMBL235	CHEMBL3695889	CHEMBL3695890	6c5t	1.41856	2.68002	-0.684393	-0.668945	1.0649999999999995	-0.170544
CHEMBL235	CHEMBL3695864	CHEMBL3695889	6c5t	-2.01872	-1.82285	0.0294614361413832	-0.383519	-0.272	-0.145986
CHEMBL235	CHEMBL3695864	CHEMBL3695902	6c5t	1.6777199999999994	0.0654612	-0.217353	-0.295472	-0.418	-0.451601
CHEMBL235	CHEMBL3695864	CHEMBL3695884	6c5t	-1.60952	-0.523286	-0.379549	-0.745679	0.7110000000000003	-0.128249
CHEMBL235	CHEMBL3695864	CHEMBL3695885	6c5t	-2.01872	0.883091	-0.234918	-1.05052	0.4740000000000002	0.0436592827888002
CHEMBL235	CHEMBL3695867	CHEMBL3695897	6c5t	1.759559999999999	-1.7103	0.8787014341634769	1.863831087249712	-1.712	0.8063323790056511
CHEMBL235	CHEMBL3695868	CHEMBL3695897	6c5t	2.16876	0.0735512	0.0979279066515582	0.5502341882966689	-1.62	0.1609936052837
CHEMBL235	CHEMBL3695875	CHEMBL3695898	6c5t	-1.48676	-0.0154095	-0.015267	-0.144951	-0.146	0.1923737147881503
CHEMBL235	CHEMBL3695871	CHEMBL3695891	6c5t	-1.37764	-1.36736	0.550045697476628	0.0837940618336217	-0.667	0.2114746510082508
CHEMBL235	CHEMBL3695868	CHEMBL3695871	6c5t	2.1960400000000004	1.66381	-0.168857	0.089966721056545	0.2189999999999994	-0.103691
CHEMBL235	CHEMBL3695867	CHEMBL3695871	6c5t	1.7868399999999995	-0.0917225	0.3670542408884238	2.9258790891982387	0.1269999999999997	0.5416479770985507
CHEMBL235	CHEMBL3695892	CHEMBL3695902	6c5t	2.741640000000001	0.857753	-0.827985	-0.623681	-0.666	-0.641246
CHEMBL235	CHEMBL3695885	CHEMBL3695902	6c5t	3.69644	-0.764146	-0.090513	0.7078897084152452	-0.892	-0.49526
CHEMBL235	CHEMBL3695884	CHEMBL3695902	6c5t	3.2872399999999997	0.668921	-0.0335494	0.5595509971153598	-1.129	-0.323352
CHEMBL235	CHEMBL3695882	CHEMBL3695897	6c5t	2.16876	-1.15282	-0.227163	1.2258840283240573	-1.707	0.3124367424573506
CHEMBL235	CHEMBL3695861	CHEMBL3695882	6c5t	-2.46884	1.11518	-0.0262641	-1.30854	1.0570000000000004	0.3001575691729989
CHEMBL235	CHEMBL3695872	CHEMBL3695877	6c5t	1.377640000000001	-1.13946	0.728979943839562	-0.552264	-1.296	0.215567708769699
CHEMBL235	CHEMBL3695761	CHEMBL3695861	6c5t	1.5140400000000005	0.80162	-0.354329	-0.811056	0.6959999999999997	-0.440686
CHEMBL235	CHEMBL3695861	CHEMBL3695868	6c5t	-2.46884	0.0233269	-0.0878464	-0.585119	0.9700000000000006	0.4516007063466496
CHEMBL235	CHEMBL3695861	CHEMBL3695867	6c5t	-2.05964	1.67695	-0.670063	-1.9042	1.0620000000000005	-0.193738
CHEMBL235	CHEMBL3695875	CHEMBL3695896	6c5t	-1.65044	0.728545	0.0005874280974681	-0.432664	0.2959999999999994	0.6439744211348
CHEMBL235	CHEMBL3695877	CHEMBL3695891	6c5t	-1.62316	0.0452223	0.1419769233689935	0.9593558217420302	1.138	0.3001575691730007
CHEMBL235	CHEMBL3695882	CHEMBL3695898	6c5t	1.8004800000000003	-0.925326	-0.59384	0.0918711101517617	-0.565	0.1446213742379001
CHEMBL235	CHEMBL3695861	CHEMBL3695891	6c5t	-1.65044	0.269546	0.3517990397195688	-0.378961	0.5220000000000002	0.5593845607315
CHEMBL235	CHEMBL3695882	CHEMBL3699372	6c5t	1.41856	-1.11536	-0.353828	0.5825292188024661	-2.143	-0.120063
CHEMBL235	CHEMBL3695875	CHEMBL3699372	6c5t	-1.86868	-0.152933	0.2003846150858761	0.3985966041403238	-1.724	-0.0723107
CHEMBL235	CHEMBL3695868	CHEMBL3699372	6c5t	1.41856	-0.0489864	0.0405149201563247	0.0439502149650739	-2.056	-0.271506
CHEMBL235	CHEMBL3695868	CHEMBL3695896	6c5t	1.6368000000000005	0.810565	-0.229359	-0.92535	-0.036	0.4447789434108991
CHEMBL235	CHEMBL3695865	CHEMBL3695873	6c5t	-1.37764	0.630723	-0.188417	-0.551791	-0.012	0.2278468820540506
CHEMBL235	CHEMBL3695861	CHEMBL3695873	6c5t	-1.51404	1.36344	0.0594002908958497	-0.561567	0.8770000000000007	0.6357883056119
CHEMBL235	CHEMBL3695873	CHEMBL3695877	6c5t	1.4867600000000012	-1.22493	0.3653998633600553	-0.551395	-1.493	-0.376561
CHEMBL235	CHEMBL3695873	CHEMBL3695875	6c5t	2.3324400000000014	-1.36152	-0.200727	-0.304961	-0.239	-0.383383
CHEMBL235	CHEMBL3695875	CHEMBL3695883	6c5t	-2.12784	1.55883	-0.0281516	-0.368522	0.2589999999999994	0.4024840132092517
CHEMBL235	CHEMBL3695868	CHEMBL3695877	6c5t	2.4415600000000004	0.217693	0.376249223238124	-0.513176	-1.586	-0.192374
CHEMBL235	CHEMBL3695867	CHEMBL3695877	6c5t	2.0323599999999997	-1.53299	1.1863573332580524	0.8300562222974572	-1.678	0.4529650589338008
CHEMBL235	CHEMBL3695877	CHEMBL3695895	6c5t	-1.78684	0.584829	-0.51949	0.2444699610395763	1.431	0.1678153682194505
CHEMBL235	CHEMBL3695871	CHEMBL3695882	6c5t	-2.19604	-0.490863	0.2194336091414657	-0.825494	-0.132	-0.0477523
CHEMBL235	CHEMBL3695871	CHEMBL3695895	6c5t	-1.54132	-0.859527	-0.0682241	-0.471101	-0.374	0.0791324500547006
CHEMBL235	CHEMBL3695877	CHEMBL3695882	6c5t	-2.44156	0.936377	-0.241856	-0.356372	1.673	0.0409305776144997
CHEMBL235	CHEMBL3678087	CHEMBL3678097	5two	2.005080000000001	-0.554205	0.0957377842655405	0.6367075718056441	0.0289999999999999	-0.20056
CHEMBL235	CHEMBL191149	CHEMBL427530	1zeo	1.71864	1.74341	-1.1657	-2.07603	0.6920000000000002	-0.354732
CHEMBL235	CHEMBL179604	CHEMBL361427	3ads	2.5916	1.45175	0.4830949246217721	0.1360685117514326	-0.389	-0.046388
CHEMBL235	CHEMBL181087	CHEMBL361427	3ads	1.7459200000000004	0.92242	0.2116325030406964	0.1026566002354162	-0.012	-0.289243
CHEMBL235	CHEMBL361427	CHEMBL367360	3ads	-2.56432	-1.24676	0.1394906589812271	-0.016713	0.3359999999999994	0.021829641394401
CHEMBL235	CHEMBL3695885	CHEMBL3699372	6c5t	1.41856	-1.66569	-0.00163364	0.5430178330467266	-1.855	-0.233304
CHEMBL235	CHEMBL3695865	CHEMBL3695903	6c5t	-1.37764	-0.96816	-0.455691	-1.11109	-0.579	0.1091482069719997
CHEMBL235	CHEMBL3695864	CHEMBL3695882	6c5t	-2.01872	0.315916	-0.0108531	-1.11333	0.7620000000000005	-0.069582
CHEMBL235	CHEMBL3695885	CHEMBL3695896	6c5t	1.6368000000000005	-0.927138	-0.265348	-0.369289	0.165	0.4829808158511
CHEMBL235	CHEMBL3695871	CHEMBL3695885	6c5t	-2.19604	0.0439405	0.0491417569917291	-0.789582	-0.42	0.0654889241831995
CHEMBL235	CHEMBL3695871	CHEMBL3695884	6c5t	-1.78684	-1.33875	-0.0889933	-0.58314	-0.183	-0.10642
CHEMBL235	CHEMBL3695901	CHEMBL3699378	6c5t	1.71864	0.581888	-0.361392	0.8474353675111296	0.1899999999999995	-0.073675
CHEMBL235	CHEMBL3695865	CHEMBL3695901	6c5t	-2.33244	-0.655807	-0.0157111	-0.603663	-0.56	-0.199195
CHEMBL235	CHEMBL3695890	CHEMBL3695901	6c5t	-1.41856	-1.59906	0.8362095930044704	0.2879567453625539	-0.759	0.1555361949351006
CHEMBL235	CHEMBL3695864	CHEMBL3695901	6c5t	-2.01872	-0.676031	0.120370869490865	-0.644121	0.0340000000000006	-0.160994
CHEMBL235	CHEMBL3695871	CHEMBL3695901	6c5t	-2.19604	-1.49794	0.3904152763338082	-0.46954	-0.86	-0.139164
CHEMBL235	CHEMBL3695896	CHEMBL3695901	6c5t	-1.6368	-0.679342	0.3191795166374571	0.955918193073482	-0.605	-0.687634
CHEMBL235	CHEMBL3695901	CHEMBL3699372	6c5t	1.41856	-0.180929	-0.538861	0.2907485479424965	-1.415	-0.0286514
CHEMBL235	CHEMBL2104753	CHEMBL3545280	5u5l	-4.1602	-2.1747	0.7599533515607498	1.2556991125701342	0.052999999999999	-0.635788
CHEMBL235	CHEMBL3695900	CHEMBL3695901	6c5t	-1.51404	-0.592254	0.09912786497046	0.5892468469449776	-0.622	-0.122792
CHEMBL235	CHEMBL3695887	CHEMBL3695901	6c5t	-1.74592	-1.07548	0.4385168051813	0.0766752477479932	-0.484	-0.343817
CHEMBL235	CHEMBL3695885	CHEMBL3699378	6c5t	1.71864	-1.07473	0.2154217598355005	1.7543884732358497	-0.25	-0.278328
CHEMBL235	CHEMBL3695865	CHEMBL3695892	6c5t	-1.37764	-0.521791	0.2953442975820519	0.5403613842099245	-0.346	0.1514431371736506
CHEMBL235	CHEMBL3695865	CHEMBL3695885	6c5t	-2.33244	0.915508	-0.385292	-1.15381	-0.12	0.0054574103485993
CHEMBL235	CHEMBL3695868	CHEMBL3695887	6c5t	1.7459200000000004	1.19228	-0.0513409	-0.409095	-0.157	0.1009620914490998
CHEMBL235	CHEMBL3695885	CHEMBL3695900	6c5t	1.5140400000000005	-1.04538	-0.178952	-0.229636	0.1820000000000003	-0.0818612
CHEMBL235	CHEMBL3695885	CHEMBL3695887	6c5t	1.7459200000000004	-0.501512	-0.130868	0.5262206036264249	0.0440000000000004	0.1391639638893007
CHEMBL235	CHEMBL3695882	CHEMBL3695890	6c5t	1.41856	0.555361	-0.909241	-0.117435	0.0309999999999996	-0.246948
CHEMBL235	CHEMBL3695868	CHEMBL3695890	6c5t	1.41856	1.74644	-0.506055	-0.587246	0.1179999999999994	-0.398391
CHEMBL235	CHEMBL3695864	CHEMBL3695868	6c5t	-2.01872	-0.7767	-0.18743	-0.274539	0.6750000000000007	0.0818611552290011
CHEMBL235	CHEMBL3695864	CHEMBL3695867	6c5t	-1.60952	1.09003	-0.761299	-1.5501	0.7670000000000003	-0.563478
CHEMBL235	CHEMBL3695882	CHEMBL3695887	6c5t	1.7459200000000004	0.0587053	-0.470653	0.5451092954332558	-0.244	0.2524052286227505
CHEMBL235	CHEMBL3695865	CHEMBL3695884	6c5t	-1.92324	-0.526686	-0.553283	-0.849043	0.1169999999999999	-0.166451
CHEMBL235	CHEMBL2331782	CHEMBL2338488	3fur	2.70072	0.286144	-0.913286	-1.79293	0.5359999999999996	0.2251181768797501
CHEMBL235	CHEMBL593801	CHEMBL594034	2q8s	-2.29152	-1.40323	0.0992284690093473	-1.52016	-0.202	-0.0191009
CHEMBL235	CHEMBL477095	CHEMBL594034	2q8s	-2.44156	-0.0925121	0.2246604830716735	-1.19281	0.0229999999999996	0.1173343224948997
[truncated: 49,022 more rows]

## Sheet: Figure 5. ABFE
Source Data for Figure 5
Host	Guest	SMILES
CB7	G1	NC1=CC=C(N)C=C1
	G2	NCC1=CC=C(CN)C=C1
	G3	OC(=O)C12CC3CC(CC(C3)C1)C2
	G4	NCCNC12CC3CC(CC(C3)C1)C2

## Sheet: Figure 6. RBFE optimized
Source Data for Figure 6
	CDK2_1oiu_1h1q				MCL1_32_46
time	ddG_bf	std_bf	ddG_af	std_af	ddG_bf	std_bf	ddG_af	std_af
0.04	1.12632	6.32036	-2.78363	5.45004	0.784402	16.6405	5.62505	6.23952
0.08	-2.95861	3.21908	-1.84643	2.78927	1.85458	12.0309	4.84982	2.83696
0.12	-1.52576	2.35669	-4.41437	2.28402	2.09033	5.07878	5.40561	2.37591
0.16	-0.242855	1.98896	-4.20512	2.03035	1.09845	4.35981	3.89659	2.08686
0.2	0.467874	1.80144	-5.37226	1.76757	1.79432	3.93827	2.96884	1.91829
0.24	-0.782346	1.67372	-4.75245	1.63777	1.61463	3.63524	3.12227	1.7992
0.28	-1.11271	1.5513	-3.75201	1.49331	2.38853	2.42684	2.01949	1.7134
0.32	-1.38017	1.46038	-4.01727	1.38588	2.18373	2.32077	2.74034	1.64055
0.36	-1.86525	1.37538	-3.60828	1.30412	2.26258	2.2321	3.16397	1.58105
0.4	-2.13514	1.3184	-3.60124	1.23518	1.9073	1.82341	3.14346	1.54059
0.44	-1.48991	1.23732	-3.78207	1.18605	2.07477	1.78209	3.00661	1.50717
0.48	-1.85749	1.18697	-3.84691	1.13227	2.14672	1.73199	3.12533	1.47915
0.52	-1.87103	1.15043	-3.26763	1.08915	2.55793	1.65166	2.81278	1.4326
0.56	-1.99982	1.10789	-3.36377	1.05587	2.48218	1.61559	2.81112	1.40961
0.6	-1.87192	1.06011	-3.48102	1.01975	2.52253	1.59573	2.637	1.38374
0.64	-1.74203	1.0221	-3.21363	0.993167	2.75421	1.5739	2.58756	1.36273
0.68	-2.15569	0.99375	-3.61456	0.963994	2.6769	1.48123	2.31541	1.34074
0.72	-2.58388	0.968258	-3.27257	0.93967	2.25143	1.43559	2.07834	1.32598
0.76	-2.8609	0.946434	-3.22868	0.915275	2.1649	1.41737	1.95109	1.31598
0.8	-3.0708	0.919092	-3.12071	0.89737	1.64856	1.30777	2.1032	1.2812
0.84	-2.89376	0.89124	-2.92016	0.872727	1.74396	1.26173	2.12019	1.20107
0.88	-3.15879	0.872331	-2.96974	0.852119	1.62869	1.23816	2.07547	1.18173
0.92	-3.12049	0.855656	-3.09192	0.832527	1.54331	1.21241	1.95473	1.16508
0.96	-3.19391	0.834328	-2.96842	0.81419	1.58342	1.19023	1.75444	1.15673
1	-3.13904	0.820393	-2.95637	0.79859	1.59642	1.17411	1.6771	1.14615
original windows	0	0.05	0.1	0.15	0.2	0.25	0.3	0.35	0.4	0.45	0.5	0.55	0.6	0.65	0.7	0.75	0.8	0.85	0.9	0.95	1
optimized windows	0	0.017	0.036	0.071	0.102	0.142	0.183	0.27	0.36	0.405	0.457	0.5	0.5	0.546	0.6	0.65	0.746	0.826	0.86	0.902	0.933	0.967	0.982	1
optimized windows	0	0.025	0.058	0.095	0.151	0.367	0.424	0.5	0.5	0.579	0.638	0.85	0.907	0.942	0.975	1
